# Supplementary material for: SIMPLEX Enriches Hydrophobic and Lipidated Proteins in Membrane Proteomics Experiments
Source: Proteomics. 2025 Aug 8;25(16):28–39. doi: 10.1002/pmic.70016 (PMC12381908; doi:10.1002/pmic.70016)
Supplement: Supplementary file 2 — Supporting File 2: pmic70016‐sup‐0002‐SuppMat.xls [file PMIC-25--s001.xls]

## Sheet: Label_free results
Supplementary Table S1: Proteins quantified in Synaptosomes and Syanptic Junction using label_free method
Proteins identified in Synaptosomes via label free method				Proteins identified in Synaptic junctions via label free method
Accession	Description			Accession	Description
P63259	Actin, cytoplasmic 2 (ACTG_RAT)			P63259	Actin, cytoplasmic 2 (ACTG_RAT)
D3ZRN3	Actin, beta-like 2 (D3ZRN3_RAT)			P15999	ATP synthase subunit alpha, mitochondrial (ATPA_RAT)
P06686	Sodium/potassium-transporting ATPase subunit alpha-2 (AT1A2_RAT)			P06686	Sodium/potassium-transporting ATPase subunit alpha-2 (AT1A2_RAT)
P06687	Sodium/potassium-transporting ATPase subunit alpha-3 (AT1A3_RAT)			P06687	Sodium/potassium-transporting ATPase subunit alpha-3 (AT1A3_RAT)
P06685	Sodium/potassium-transporting ATPase subunit alpha-1 (AT1A1_RAT)			D3ZRN3	Actin, beta-like 2 (D3ZRN3_RAT)
P15999	ATP synthase subunit alpha, mitochondrial (ATPA_RAT)			P11275	Calcium/calmodulin-dependent protein kinase type II subunit alpha (KCC2A_RAT)
B2GV06	Succinyl-CoA:3-ketoacid coenzyme A transferase 1, mitochondrial (SCOT1_RAT)			B2GV06	Succinyl-CoA:3-ketoacid coenzyme A transferase 1, mitochondrial (SCOT1_RAT)
P11275	Calcium/calmodulin-dependent protein kinase type II subunit alpha (KCC2A_RAT)			Q09073	ADP/ATP translocase 2 (ADT2_RAT)
Q06647	ATP synthase subunit O, mitochondrial (ATPO_RAT)			P04636	Malate dehydrogenase, mitochondrial (MDHM_RAT)
P69897	Tubulin beta-5 chain (TBB5_RAT)			Q9Z2L0	Voltage-dependent anion-selective channel protein 1 (VDAC1_RAT)
P85108	Tubulin beta-2A chain (TBB2A_RAT)			P06685	Sodium/potassium-transporting ATPase subunit alpha-1 (AT1A1_RAT)
Q3KRE8	Tubulin beta-2B chain (TBB2B_RAT)			P11951	Cytochrome c oxidase subunit 6C-2 (CX6C2_RAT)
Q4QRB4	Tubulin beta-3 chain (TBB3_RAT)			G3V741	Phosphate carrier protein, mitochondrial (G3V741_RAT)
P61765	Syntaxin-binding protein 1 (STXB1_RAT)			P54311	Guanine nucleotide-binding protein G(I)/G(S)/G(T) subunit beta-1 (GBB1_RAT)
P61765-2	Isoform 2 of Syntaxin-binding protein 1 (STXB1_RAT)			P81155	Voltage-dependent anion-selective channel protein 2 (VDAC2_RAT)
P04636	Malate dehydrogenase, mitochondrial (MDHM_RAT)			P63025	Vesicle-associated membrane protein 3 (VAMP3_RAT)
Q9Z2L0	Voltage-dependent anion-selective channel protein 1 (VDAC1_RAT)			P07340	Sodium/potassium-transporting ATPase subunit beta-1 (AT1B1_RAT)
P11951	Cytochrome c oxidase subunit 6C-2 (CX6C2_RAT)			Q9ER34	Aconitate hydratase, mitochondrial (ACON_RAT)
P54311	Guanine nucleotide-binding protein G(I)/G(S)/G(T) subunit beta-1 (GBB1_RAT)			P07936	Neuromodulin (NEUM_RAT)
Q09073	ADP/ATP translocase 2 (ADT2_RAT)			P10888	Cytochrome c oxidase subunit 4 isoform 1, mitochondrial (COX41_RAT)
P07825	Synaptophysin (SYPH_RAT)			P63039	60 kDa heat shock protein, mitochondrial (CH60_RAT)
Q5XIF6	Tubulin alpha-4A chain (TBA4A_RAT)			P60881	Synaptosomal-associated protein 25 (SNP25_RAT)
P60881	Synaptosomal-associated protein 25 (SNP25_RAT)			P10824	Guanine nucleotide-binding protein G(i) subunit alpha-1 (GNAI1_RAT)
G3V741	Phosphate carrier protein, mitochondrial (G3V741_RAT)			P59215	Guanine nucleotide-binding protein G(o) subunit alpha (GNAO_RAT)
P81155	Voltage-dependent anion-selective channel protein 2 (VDAC2_RAT)			P59215-2	Isoform Alpha-2 of Guanine nucleotide-binding protein G(o) subunit alpha (GNAO_RAT)
P47942	Dihydropyrimidinase-related protein 2 (DPYL2_RAT)			Q6Q7Y5	Guanine nucleotide-binding protein subunit alpha-13 (GNA13_RAT)
Q62950	Dihydropyrimidinase-related protein 1 (DPYL1_RAT)			Q9JJW3	Up-regulated during skeletal muscle growth protein 5 (USMG5_RAT)
Q62952	Dihydropyrimidinase-related protein 3 (DPYL3_RAT)			B2RZD6	NDUFA4, mitochondrial complex-associated (B2RZD6_RAT)
B4F7C2	Tubulin beta chain (B4F7C2_RAT)			P00507	Aspartate aminotransferase, mitochondrial (AATM_RAT)
Q9ER34	Aconitate hydratase, mitochondrial (ACON_RAT)			P85108	Tubulin beta-2A chain (TBB2A_RAT)
P61983	14-3-3 protein gamma (1433G_RAT)			P11730	Calcium/calmodulin-dependent protein kinase type II subunit gamma (KCC2G_RAT)
P68511	14-3-3 protein eta (1433F_RAT)			Q5M9H4	Sodium/potassium-transporting ATPase subunit beta (Q5M9H4_RAT)
P10824	Guanine nucleotide-binding protein G(i) subunit alpha-1 (GNAI1_RAT)			P07825	Synaptophysin (SYPH_RAT)
P59215	Guanine nucleotide-binding protein G(o) subunit alpha (GNAO_RAT)			P00762	Anionic trypsin-1 (TRY1_RAT)
Q6Q7Y5	Guanine nucleotide-binding protein subunit alpha-13 (GNA13_RAT)			Q5M9I5	Cytochrome b-c1 complex subunit 6, mitochondrial (QCR6_RAT)
P35213	14-3-3 protein beta/alpha (1433B_RAT)			Q06647	ATP synthase subunit O, mitochondrial (ATPO_RAT)
P62260	14-3-3 protein epsilon (1433E_RAT)			Q5BJT9	Creatine kinase U-type, mitochondrial (Q5BJT9_RAT)
P68255	14-3-3 protein theta (1433T_RAT)			P61765	Syntaxin-binding protein 1 (STXB1_RAT)
P07335	Creatine kinase B-type (KCRB_RAT)			P61765-2	Isoform 2 of Syntaxin-binding protein 1 (STXB1_RAT)
P63025	Vesicle-associated membrane protein 3 (VAMP3_RAT)			A0A0G2K1L8	Brain acid soluble protein 1 (A0A0G2K1L8_RAT)
P63039	60 kDa heat shock protein, mitochondrial (CH60_RAT)			Q05175	Brain acid soluble protein 1 (BASP1_RAT)
P10111	Peptidyl-prolyl cis-trans isomerase A (PPIA_RAT)			P12075	Cytochrome c oxidase subunit 5B, mitochondrial (COX5B_RAT)
P07340	Sodium/potassium-transporting ATPase subunit beta-1 (AT1B1_RAT)			D3ZD09	Cytochrome c oxidase subunit (D3ZD09_RAT)
P07936	Neuromodulin (NEUM_RAT)			P26772	10 kDa heat shock protein, mitochondrial (CH10_RAT)
P09951	Synapsin-1 (SYN1_RAT)			P10111	Peptidyl-prolyl cis-trans isomerase A (PPIA_RAT)
P47819	Glial fibrillary acidic protein (GFAP_RAT)			Q5XIF6	Tubulin alpha-4A chain (TBA4A_RAT)
Q63537-2	Isoform IIb of Synapsin-2 (SYN2_RAT)			D3ZAF6	ATP synthase subunit f, mitochondrial (ATPK_RAT)
P62815	V-type proton ATPase subunit B, brain isoform (VATB2_RAT)			P69897	Tubulin beta-5 chain (TBB5_RAT)
P12075	Cytochrome c oxidase subunit 5B, mitochondrial (COX5B_RAT)			Q3KRE8	Tubulin beta-2B chain (TBB2B_RAT)
D4ABK1	Synaptogyrin 3 (D4ABK1_RAT)			Q4QRB4	Tubulin beta-3 chain (TBB3_RAT)
P10888	Cytochrome c oxidase subunit 4 isoform 1, mitochondrial (COX41_RAT)			P61265	Syntaxin-1B (STX1B_RAT)
P32551	Cytochrome b-c1 complex subunit 2, mitochondrial (QCR2_RAT)			P08461	Dihydrolipoyllysine-residue acetyltransferase component of pyruvate dehydrogenase complex, mitochondrial (ODP2_RAT)
D4A133	ATPase H+-transporting V1 subunit A (D4A133_RAT)			P31647	Sodium- and chloride-dependent GABA transporter 3 (S6A11_RAT)
P61265	Syntaxin-1B (STX1B_RAT)			D4ABK1	Synaptogyrin 3 (D4ABK1_RAT)
B2GUV5	V-type proton ATPase subunit G (B2GUV5_RAT)			P35289	Ras-related protein Rab-15 (RAB15_RAT)
P42123	L-lactate dehydrogenase B chain (LDHB_RAT)			P51146	Ras-related protein Rab-4B (RAB4B_RAT)
A0A0G2K1L8	Brain acid soluble protein 1 (A0A0G2K1L8_RAT)			P62824	Ras-related protein Rab-3C (RAB3C_RAT)
Q05175	Brain acid soluble protein 1 (BASP1_RAT)			P63012	Ras-related protein Rab-3A (RAB3A_RAT)
P45592	Cofilin-1 (COF1_RAT)			Q5U316	Ras-related protein Rab-35 (RAB35_RAT)
D4A7L4	NADH dehydrogenase (Ubiquinone) 1 beta subcomplex, 11 (Predicted) (D4A7L4_RAT)			G3V936	Citrate synthase (G3V936_RAT)
P11980	Pyruvate kinase PKM (KPYM_RAT)			Q5XIJ3	Isocitrate dehydrogenase [NAD] subunit, mitochondrial (Q5XIJ3_RAT)
P00507	Aspartate aminotransferase, mitochondrial (AATM_RAT)			B4F7C2	Tubulin beta chain (B4F7C2_RAT)
P11730	Calcium/calmodulin-dependent protein kinase type II subunit gamma (KCC2G_RAT)			P32551	Cytochrome b-c1 complex subunit 2, mitochondrial (QCR2_RAT)
D3ZAF6	ATP synthase subunit f, mitochondrial (ATPK_RAT)			P01830	Thy-1 membrane glycoprotein (THY1_RAT)
Q5BJZ3	Nicotinamide nucleotide transhydrogenase (Q5BJZ3_RAT)			P31016	Disks large homolog 4 (DLG4_RAT)
P08461	Dihydrolipoyllysine-residue acetyltransferase component of pyruvate dehydrogenase complex, mitochondrial (ODP2_RAT)			P05708	Hexokinase-1 (HXK1_RAT)
Q5M9H4	Sodium/potassium-transporting ATPase subunit beta (Q5M9H4_RAT)			P54313	Guanine nucleotide-binding protein G(I)/G(S)/G(T) subunit beta-2 (GBB2_RAT)
Q5M9I5	Cytochrome b-c1 complex subunit 6, mitochondrial (QCR6_RAT)			D4A7L4	NADH dehydrogenase (Ubiquinone) 1 beta subcomplex, 11 (Predicted) (D4A7L4_RAT)
G3V936	Citrate synthase (G3V936_RAT)			P29419	ATP synthase subunit e, mitochondrial (ATP5I_RAT)
P00762	Anionic trypsin-1 (TRY1_RAT)			Q6AYS2	Sideroflexin (Q6AYS2_RAT)
O88989	Malate dehydrogenase, cytoplasmic (MDHC_RAT)			P20788	Cytochrome b-c1 complex subunit Rieske, mitochondrial (UCRI_RAT)
P05708	Hexokinase-1 (HXK1_RAT)			Q9R1Z0-2	Isoform 2 of Voltage-dependent anion-selective channel protein 3 (VDAC3_RAT)
P63012	Ras-related protein Rab-3A (RAB3A_RAT)			P47942	Dihydropyrimidinase-related protein 2 (DPYL2_RAT)
Q5BJT9	Creatine kinase U-type, mitochondrial (Q5BJT9_RAT)			Q62950	Dihydropyrimidinase-related protein 1 (DPYL1_RAT)
P10860	Glutamate dehydrogenase 1, mitochondrial (DHE3_RAT)			P09606	Glutamine synthetase (GLNA_RAT)
Q62658	Peptidyl-prolyl cis-trans isomerase FKBP1A (FKB1A_RAT)			Q68FY0	Cytochrome b-c1 complex subunit 1, mitochondrial (QCR1_RAT)
P84092	AP-2 complex subunit mu (AP2M1_RAT)			P11240	Cytochrome c oxidase subunit 5A, mitochondrial (COX5A_RAT)
P13221	Aspartate aminotransferase, cytoplasmic (AATC_RAT)			A0A0G2K5L2	Mitochondrial glutamate carrier 1-like (A0A0G2K5L2_RAT)
M0RC65	Cofilin 2 (M0RC65_RAT)			Q505J6	Mitochondrial glutamate carrier 2 (GHC2_RAT)
P37805	Transgelin-3 (TAGL3_RAT)			D3ZS58	NADH dehydrogenase [ubiquinone] 1 alpha subcomplex subunit 2 (D3ZS58_RAT)
Q68FY0	Cytochrome b-c1 complex subunit 1, mitochondrial (QCR1_RAT)			P97546	Neuroplastin (NPTN_RAT)
Q00981	Ubiquitin carboxyl-terminal hydrolase isozyme L1 (UCHL1_RAT)			P10860	Glutamate dehydrogenase 1, mitochondrial (DHE3_RAT)
P05065	Fructose-bisphosphate aldolase A (ALDOA_RAT)			Q6P6R2	Dihydrolipoyl dehydrogenase, mitochondrial (DLDH_RAT)
Q02563	Synaptic vesicle glycoprotein 2A (SV2A_RAT)			D3ZCZ9	NADH dehydrogenase [ubiquinone] iron-sulfur protein 6, mitochondrial (D3ZCZ9_RAT)
B2RZD6	NDUFA4, mitochondrial complex-associated (B2RZD6_RAT)			Q8CFC9	Leucine zipper putative tumor suppressor 1 (LZTS1_RAT)
P09606	Glutamine synthetase (GLNA_RAT)			B5DFM3	Ly6h protein (Fragment) (B5DFM3_RAT)
P21707	Synaptotagmin-1 (SYT1_RAT)			Q9QUH6-4	Isoform 4 of Ras/Rap GTPase-activating protein SynGAP (SYGP1_RAT)
A0A0G2K8W9	Spectrin beta chain (A0A0G2K8W9_RAT)			Q9QUH6-5	Isoform 5 of Ras/Rap GTPase-activating protein SynGAP (SYGP1_RAT)
Q9WUS0	Adenylate kinase 4, mitochondrial (KAD4_RAT)			D3ZQD3	Oxoglutarate dehydrogenase-like (D3ZQD3_RAT)
D3ZZP2	RAB39, member RAS oncogene family (Predicted) (D3ZZP2_RAT)			Q5XI78	2-oxoglutarate dehydrogenase, mitochondrial (ODO1_RAT)
P35289	Ras-related protein Rab-15 (RAB15_RAT)			P21571	ATP synthase-coupling factor 6, mitochondrial (ATP5J_RAT)
P62824	Ras-related protein Rab-3C (RAB3C_RAT)			Q9JHY2	Sideroflexin-3 (SFXN3_RAT)
Q5U316	Ras-related protein Rab-35 (RAB35_RAT)			F1LUV3	Similar to glyceraldehyde-3-phosphate dehydrogenase (F1LUV3_RAT)
M0RAQ6	Hexokinase-1 (M0RAQ6_RAT)			P35213	14-3-3 protein beta/alpha (1433B_RAT)
D3ZD09	Cytochrome c oxidase subunit (D3ZD09_RAT)			P61983	14-3-3 protein gamma (1433G_RAT)
P11030	Acyl-CoA-binding protein (ACBP_RAT)			P62260	14-3-3 protein epsilon (1433E_RAT)
A0A0G2K7Y2	Oxidation resistance protein 1 (A0A0G2K7Y2_RAT)			P68255	14-3-3 protein theta (1433T_RAT)
P11240	Cytochrome c oxidase subunit 5A, mitochondrial (COX5A_RAT)			P68511	14-3-3 protein eta (1433F_RAT)
A0A0G2JVH4	MICOS complex subunit MIC60 (A0A0G2JVH4_RAT)			G3V7S2	Neurofilament medium polypeptide (G3V7S2_RAT)
G3V8Q2	Alpha-internexin (G3V8Q2_RAT)			P12839	Neurofilament medium polypeptide (NFM_RAT)
Q5XIJ3	Isocitrate dehydrogenase [NAD] subunit, mitochondrial (Q5XIJ3_RAT)			P07335	Creatine kinase B-type (KCRB_RAT)
G3V9M3	RCG28460 (G3V9M3_RAT)			D4A133	ATPase H+-transporting V1 subunit A (D4A133_RAT)
A0A0G2K9J2	V-type proton ATPase subunit H (A0A0G2K9J2_RAT)			P67779	Prohibitin (PHB_RAT)
P59649	FXYD domain-containing ion transport regulator 7 (FXYD7_RAT)			D3ZG43	NADH dehydrogenase (Ubiquinone) Fe-S protein 3 (Predicted), isoform CRA_c (D3ZG43_RAT)
P01830	Thy-1 membrane glycoprotein (THY1_RAT)			A0A0G2JVH4	MICOS complex subunit MIC60 (A0A0G2JVH4_RAT)
F1LM47	Succinate--CoA ligase [ADP-forming] subunit beta, mitochondrial (F1LM47_RAT)			F1LX07	Solute carrier family 25 member 12 (F1LX07_RAT)
P29419	ATP synthase subunit e, mitochondrial (ATP5I_RAT)			G3V8Q2	Alpha-internexin (G3V8Q2_RAT)
D3ZCZ9	NADH dehydrogenase [ubiquinone] iron-sulfur protein 6, mitochondrial (D3ZCZ9_RAT)			P23565	Alpha-internexin (AINX_RAT)
P07323	Gamma-enolase (ENOG_RAT)			P59649	FXYD domain-containing ion transport regulator 7 (FXYD7_RAT)
Q66HF1	NADH-ubiquinone oxidoreductase 75 kDa subunit, mitochondrial (NDUS1_RAT)			B2RYS8	NADH dehydrogenase [ubiquinone] 1 beta subcomplex subunit 8, mitochondrial (B2RYS8_RAT)
Q9QUH6-4	Isoform 4 of Ras/Rap GTPase-activating protein SynGAP (SYGP1_RAT)			B2GUV5	V-type proton ATPase subunit G (B2GUV5_RAT)
Q9QUH6-5	Isoform 5 of Ras/Rap GTPase-activating protein SynGAP (SYGP1_RAT)			P21913	Succinate dehydrogenase [ubiquinone] iron-sulfur subunit, mitochondrial (SDHB_RAT)
D3ZQD3	Oxoglutarate dehydrogenase-like (D3ZQD3_RAT)			D4A104	Mitochondrial ribosomal protein L45 (D4A104_RAT)
Q5XI78	2-oxoglutarate dehydrogenase, mitochondrial (ODO1_RAT)			P29418	ATP synthase subunit epsilon, mitochondrial (ATP5E_RAT)
P16617	Phosphoglycerate kinase 1 (PGK1_RAT)			Q02563	Synaptic vesicle glycoprotein 2A (SV2A_RAT)
Q6P6R2	Dihydrolipoyl dehydrogenase, mitochondrial (DLDH_RAT)			P62815	V-type proton ATPase subunit B, brain isoform (VATB2_RAT)
P21571	ATP synthase-coupling factor 6, mitochondrial (ATP5J_RAT)			Q03344	ATPase inhibitor, mitochondrial (ATIF1_RAT)
P20788	Cytochrome b-c1 complex subunit Rieske, mitochondrial (UCRI_RAT)			Q6IRK8	Spectrin alpha chain, non-erythrocytic 1 (Q6IRK8_RAT)
B0K020	CDGSH iron-sulfur domain-containing protein 1 (CISD1_RAT)			P06761	Endoplasmic reticulum chaperone BiP (BIP_RAT)
P97546	Neuroplastin (NPTN_RAT)			P19511	ATP synthase F(0) complex subunit B1, mitochondrial (AT5F1_RAT)
P19804	Nucleoside diphosphate kinase B (NDKB_RAT)			Q920Q0	Paralemmin-1 (PALM_RAT)
D3ZFY8	Ubiquitin-conjugating enzyme E2 variant 1-like (D3ZFY8_RAT)			Q5RJN0	NADH dehydrogenase (Ubiquinone) Fe-S protein 7 (Q5RJN0_RAT)
F1LPG5	NADH:ubiquinone oxidoreductase subunit B4 (F1LPG5_RAT)			Q920L2	Succinate dehydrogenase [ubiquinone] flavoprotein subunit, mitochondrial (SDHA_RAT)
Q04940	Neurogranin (NEUG_RAT)			M0RAQ6	Hexokinase-1 (M0RAQ6_RAT)
D3ZG43	NADH dehydrogenase (Ubiquinone) Fe-S protein 3 (Predicted), isoform CRA_c (D3ZG43_RAT)			Q66HF1	NADH-ubiquinone oxidoreductase 75 kDa subunit, mitochondrial (NDUS1_RAT)
G3V7L8	ATPase, H+ transporting, V1 subunit E isoform 1, isoform CRA_a (G3V7L8_RAT)			P13852	Major prion protein (PRIO_RAT)
O35179	Endophilin-A1 (SH3G2_RAT)			Q5XIN6	Mitochondrial proton/calcium exchanger protein (LETM1_RAT)
O35964	Endophilin-A2 (SH3G1_RAT)			Q5M7T6	V-type proton ATPase subunit (Q5M7T6_RAT)
Q5M7T6	V-type proton ATPase subunit (Q5M7T6_RAT)			D3ZE15	NADH dehydrogenase [ubiquinone] 1 alpha subcomplex subunit 13-like (D3ZE15_RAT)
P63329	Serine/threonine-protein phosphatase 2B catalytic subunit alpha isoform (PP2BA_RAT)			P56571	ES1 protein homolog, mitochondrial (ES1_RAT)
Q9R1Z0-2	Isoform 2 of Voltage-dependent anion-selective channel protein 3 (VDAC3_RAT)			Q68FW7	Threonine--tRNA ligase, mitochondrial (SYTM_RAT)
P50398	Rab GDP dissociation inhibitor alpha (GDIA_RAT)			Q9WUS0	Adenylate kinase 4, mitochondrial (KAD4_RAT)
P23565	Alpha-internexin (AINX_RAT)			P19527	Neurofilament light polypeptide (NFL_RAT)
P84087	Complexin-2 (CPLX2_RAT)			Q63198	Contactin-1 (CNTN1_RAT)
Q9Z0W5	Protein kinase C and casein kinase substrate in neurons protein 1 (PACN1_RAT)			A9UMV9	NADH:ubiquinone oxidoreductase subunit A7 (A9UMV9_RAT)
D3ZS58	NADH dehydrogenase [ubiquinone] 1 alpha subcomplex subunit 2 (D3ZS58_RAT)			G3V746	Glutamate receptor ionotropic, NMDA 2B (G3V746_RAT)
Q920L2	Succinate dehydrogenase [ubiquinone] flavoprotein subunit, mitochondrial (SDHA_RAT)			F1LPG5	NADH:ubiquinone oxidoreductase subunit B4 (F1LPG5_RAT)
Q5RJN0	NADH dehydrogenase (Ubiquinone) Fe-S protein 7 (Q5RJN0_RAT)			P21707	Synaptotagmin-1 (SYT1_RAT)
Q9JHY2	Sideroflexin-3 (SFXN3_RAT)			B2RYS2	Cytochrome b-c1 complex subunit 7 (B2RYS2_RAT)
P31016	Disks large homolog 4 (DLG4_RAT)			D3ZFQ8	Cytochrome c-1 (D3ZFQ8_RAT)
Q6P503	ATPase H+-transporting V1 subunit D (Q6P503_RAT)			P17764	Acetyl-CoA acetyltransferase, mitochondrial (THIL_RAT)
P13852	Major prion protein (PRIO_RAT)			A0A1W2Q6F8	NADH dehydrogenase [ubiquinone] 1 alpha subcomplex subunit 10, mitochondrial (A0A1W2Q6F8_RAT)
P23978	Sodium- and chloride-dependent GABA transporter 1 (SC6A1_RAT)			P23978	Sodium- and chloride-dependent GABA transporter 1 (SC6A1_RAT)
A0A0G2K5L2	Mitochondrial glutamate carrier 1-like (A0A0G2K5L2_RAT)			P0DN35	NADH dehydrogenase [ubiquinone] 1 beta subcomplex subunit 1 (NDUB1_RAT)
P06761	Endoplasmic reticulum chaperone BiP (BIP_RAT)			Q68FX0	Isocitrate dehydrogenase [NAD] subunit beta, mitochondrial (IDH3B_RAT)
Q63610	Tropomyosin alpha-3 chain (TPM3_RAT)			G3V984	Protein bassoon (G3V984_RAT)
Q5XIN6	Mitochondrial proton/calcium exchanger protein (LETM1_RAT)			P31399	ATP synthase subunit d, mitochondrial (ATP5H_RAT)
Q6IRK8	Spectrin alpha chain, non-erythrocytic 1 (Q6IRK8_RAT)			Q7TQ16	Cytochrome b-c1 complex subunit 8 (QCR8_RAT)
P08082	Clathrin light chain B (CLCB_RAT)			Q5XIH7	Prohibitin-2 (PHB2_RAT)
P25113	Phosphoglycerate mutase 1 (PGAM1_RAT)			F1MA36	Spectrin beta chain (F1MA36_RAT)
P29418	ATP synthase subunit epsilon, mitochondrial (ATP5E_RAT)			F1M953	Stress-70 protein, mitochondrial (F1M953_RAT)
P19511	ATP synthase F(0) complex subunit B1, mitochondrial (AT5F1_RAT)			P09951	Synapsin-1 (SYN1_RAT)
Q5XIH7	Prohibitin-2 (PHB2_RAT)			B0BNE6	NADH dehydrogenase (Ubiquinone) Fe-S protein 8 (Predicted), isoform CRA_a (B0BNE6_RAT)
F1LX07	Solute carrier family 25 member 12 (F1LX07_RAT)			A1L1J8	RAB5B, member RAS oncogene family (A1L1J8_RAT)
Q7TQ16	Cytochrome b-c1 complex subunit 8 (QCR8_RAT)			B0K020	CDGSH iron-sulfur domain-containing protein 1 (CISD1_RAT)
Q5XI73	Rho GDP-dissociation inhibitor 1 (GDIR1_RAT)			D3ZFB6	Proline-rich transmembrane protein 2 (PRRT2_RAT)
P62632	Elongation factor 1-alpha 2 (EF1A2_RAT)			Q4FZT0	Stomatin-like protein 2, mitochondrial (STML2_RAT)
P56571	ES1 protein homolog, mitochondrial (ES1_RAT)			D3ZLT1	NADH dehydrogenase (Ubiquinone) 1 beta subcomplex, 7 (Predicted) (D3ZLT1_RAT)
P19527	Neurofilament light polypeptide (NFL_RAT)			B5DEL8	NADH dehydrogenase (Ubiquinone) Fe-S protein 5 (B5DEL8_RAT)
P0DN35	NADH dehydrogenase [ubiquinone] 1 beta subcomplex subunit 1 (NDUB1_RAT)			D3ZUX5	MICOS complex subunit (D3ZUX5_RAT)
P20171	GTPase HRas (RASH_RAT)			D4ADS4	Microsomal glutathione S-transferase 3 (D4ADS4_RAT)
Q04970	GTPase NRas (RASN_RAT)			P45592	Cofilin-1 (COF1_RAT)
D3ZFQ8	Cytochrome c-1 (D3ZFQ8_RAT)			D4A7N1	MICOS complex subunit Mic25 (MIC25_RAT)
G3V6Y6	Alpha-1,4 glucan phosphorylase (G3V6Y6_RAT)			P85834	Elongation factor Tu, mitochondrial (EFTU_RAT)
F1M9V7	Aminopeptidase (F1M9V7_RAT)			P27274	CD59 glycoprotein (CD59_RAT)
Q920Q0	Paralemmin-1 (PALM_RAT)			M0R776	Mitochondrial ribosomal protein S36 (M0R776_RAT)
Q63965	Sideroflexin-1 (SFXN1_RAT)			P11980	Pyruvate kinase PKM (KPYM_RAT)
Q6AYS2	Sideroflexin (Q6AYS2_RAT)			A0A0G2K0M8	Neural cell adhesion molecule 1 (A0A0G2K0M8_RAT)
A2VCW8	Septin 7 (A2VCW8_RAT)			A0A0H2UHQ0	4F2 cell-surface antigen heavy chain (A0A0H2UHQ0_RAT)
Q03344	ATPase inhibitor, mitochondrial (ATIF1_RAT)			Q5PQZ9	NADH dehydrogenase [ubiquinone] 1 subunit C2 (Q5PQZ9_RAT)
D4A4F9	RCG20461 (D4A4F9_RAT)			A2VCW8	Septin 7 (A2VCW8_RAT)
Q3T1K5	F-actin-capping protein subunit alpha-2 (CAZA2_RAT)			P13233	2',3'-cyclic-nucleotide 3'-phosphodiesterase (CN37_RAT)
A0A0G2K490	TRAF2 and NCK-interacting kinase (A0A0G2K490_RAT)			D4A4P3	NADH:ubiquinone oxidoreductase subunit B3 (D4A4P3_RAT)
B5DEL8	NADH dehydrogenase (Ubiquinone) Fe-S protein 5 (B5DEL8_RAT)			M0R5T4	Rac family small GTPase 3 (M0R5T4_RAT)
P31399	ATP synthase subunit d, mitochondrial (ATP5H_RAT)			Q62760	Mitochondrial import receptor subunit TOM20 homolog (TOM20_RAT)
D3ZUX5	MICOS complex subunit (D3ZUX5_RAT)			P50554	4-aminobutyrate aminotransferase, mitochondrial (GABT_RAT)
P50554	4-aminobutyrate aminotransferase, mitochondrial (GABT_RAT)			Q6P6V0	Glucose-6-phosphate isomerase (G6PI_RAT)
D3ZFB6	Proline-rich transmembrane protein 2 (PRRT2_RAT)			P97685	Neurofascin (NFASC_RAT)
F1M953	Stress-70 protein, mitochondrial (F1M953_RAT)			Q6P2A5	GTP:AMP phosphotransferase AK3, mitochondrial (Q6P2A5_RAT)
B0BNE6	NADH dehydrogenase (Ubiquinone) Fe-S protein 8 (Predicted), isoform CRA_a (B0BNE6_RAT)			Q63228	Glia maturation factor beta (GMFB_RAT)
Q63198	Contactin-1 (CNTN1_RAT)			Q9Z0J8	Neuronal growth regulator 1 (NEGR1_RAT)
G3V984	Protein bassoon (G3V984_RAT)			A0A0G2K9J2	V-type proton ATPase subunit H (A0A0G2K9J2_RAT)
Q68FX0	Isocitrate dehydrogenase [NAD] subunit beta, mitochondrial (IDH3B_RAT)			D3ZZ21	NADH dehydrogenase (Ubiquinone) 1 beta subcomplex, 6 (Predicted) (D3ZZ21_RAT)
P67779	Prohibitin (PHB_RAT)			A0A0G2JZ56	Ankyrin 2 (A0A0G2JZ56_RAT)
D4A7N1	MICOS complex subunit Mic25 (MIC25_RAT)			P19234	NADH dehydrogenase [ubiquinone] flavoprotein 2, mitochondrial (NDUV2_RAT)
B2RYS8	NADH dehydrogenase [ubiquinone] 1 beta subcomplex subunit 8, mitochondrial (B2RYS8_RAT)			P05065	Fructose-bisphosphate aldolase A (ALDOA_RAT)
B2RYS2	Cytochrome b-c1 complex subunit 7 (B2RYS2_RAT)			P84087	Complexin-2 (CPLX2_RAT)
P63041	Complexin-1 (CPLX1_RAT)			Q62636	Ras-related protein Rap-1b (RAP1B_RAT)
A9UMV9	NADH:ubiquinone oxidoreductase subunit A7 (A9UMV9_RAT)			P42123	L-lactate dehydrogenase B chain (LDHB_RAT)
A0A0G2K7G7	Septin-8 (A0A0G2K7G7_RAT)			P07895	Superoxide dismutase [Mn], mitochondrial (SODM_RAT)
P97685	Neurofascin (NFASC_RAT)			Q5XIH3	NADH dehydrogenase [ubiquinone] flavoprotein 1, mitochondrial (Q5XIH3_RAT)
P80431	Cytochrome c oxidase subunit 7B, mitochondrial (COX7B_RAT)			Q63965	Sideroflexin-1 (SFXN1_RAT)
O08557	N(G),N(G)-dimethylarginine dimethylaminohydrolase 1 (DDAH1_RAT)			P62747	Rho-related GTP-binding protein RhoB (RHOB_RAT)
Q08163	Adenylyl cyclase-associated protein 1 (CAP1_RAT)			O88989	Malate dehydrogenase, cytoplasmic (MDHC_RAT)
A0A0H2UHQ0	4F2 cell-surface antigen heavy chain (A0A0H2UHQ0_RAT)			D4A4F9	RCG20461 (D4A4F9_RAT)
O35244	Peroxiredoxin-6 (PRDX6_RAT)			Q62658	Peptidyl-prolyl cis-trans isomerase FKBP1A (FKB1A_RAT)
Q5RK08	Glioblastoma amplified sequence (Q5RK08_RAT)			G3V964	Neurotrimin (G3V964_RAT)
Q9JHU0	Dihydropyrimidinase-related protein 5 (DPYL5_RAT)			P63319	Protein kinase C gamma type (KPCG_RAT)
Q9Z0J8	Neuronal growth regulator 1 (NEGR1_RAT)			B2RYW3	NADH dehydrogenase (Ubiquinone) 1 beta subcomplex, 9 (B2RYW3_RAT)
P17105	Inositol-trisphosphate 3-kinase A (IP3KA_RAT)			Q641Y2	NADH dehydrogenase [ubiquinone] iron-sulfur protein 2, mitochondrial (NDUS2_RAT)
P24329	Thiosulfate sulfurtransferase (THTR_RAT)			G3V864	Phospholipid phosphatase-related protein type 4 (G3V864_RAT)
A0A0G2K0M8	Neural cell adhesion molecule 1 (A0A0G2K0M8_RAT)			D3ZBM3	Ferrochelatase (D3ZBM3_RAT)
Q5FVI6	V-type proton ATPase subunit C 1 (VATC1_RAT)			P08050	Gap junction alpha-1 protein (CXA1_RAT)
Q6P6V0	Glucose-6-phosphate isomerase (G6PI_RAT)			Q5RK08	Glioblastoma amplified sequence (Q5RK08_RAT)
Q63228	Glia maturation factor beta (GMFB_RAT)			A0A0G2K7G7	Septin-8 (A0A0G2K7G7_RAT)
P17764	Acetyl-CoA acetyltransferase, mitochondrial (THIL_RAT)			G3V849	Discs, large (Drosophila) homolog-associated protein 1, isoform CRA_a (G3V849_RAT)
P62898	Cytochrome c, somatic (CYC_RAT)			Q00981	Ubiquitin carboxyl-terminal hydrolase isozyme L1 (UCHL1_RAT)
G3V964	Neurotrimin (G3V964_RAT)			Q6PCU8	NADH dehydrogenase [ubiquinone] flavoprotein 3, mitochondrial (NDUV3_RAT)
Q4FZT0	Stomatin-like protein 2, mitochondrial (STML2_RAT)			Q6P791	Ragulator complex protein LAMTOR1 (LTOR1_RAT)
A0A0G2JSM8	Cell division control protein 42 homolog (A0A0G2JSM8_RAT)			P47819	Glial fibrillary acidic protein (GFAP_RAT)
Q64548	Reticulon-1 (RTN1_RAT)			P20171	GTPase HRas (RASH_RAT)
A0A0G2JZ56	Ankyrin 2 (A0A0G2JZ56_RAT)			Q04970	GTPase NRas (RASN_RAT)
P63322	Ras-related protein Ral-A (RALA_RAT)			P97710	Tyrosine-protein phosphatase non-receptor type substrate 1 (SHPS1_RAT)
D4AB01	Histidine triad nucleotide binding protein 2 (Predicted), isoform CRA_a (D4AB01_RAT)			Q499T3	Sirpa protein (Q499T3_RAT)
P85845	Fascin (FSCN1_RAT)			F1LRZ7	Neurofilament heavy polypeptide (F1LRZ7_RAT)
Q5PQZ9	NADH dehydrogenase [ubiquinone] 1 subunit C2 (Q5PQZ9_RAT)			D3Z9D0	Similar to KIAA1549 protein (D3Z9D0_RAT)
Q91ZN1	Coronin-1A (COR1A_RAT)			A0A0U1RS13	SH3 and multiple ankyrin repeat domains protein 3 (Fragment) (A0A0U1RS13_RAT)
P14604	Enoyl-CoA hydratase, mitochondrial (ECHM_RAT)			F1LU71	Methylglutaconyl-CoA hydratase, mitochondrial (AUHM_RAT)
Q5PQN0	Neurocalcin-delta (NCALD_RAT)			A0A0G2JVL6	NADH dehydrogenase [ubiquinone] 1 alpha subcomplex subunit 8 (A0A0G2JVL6_RAT)
P85834	Elongation factor Tu, mitochondrial (EFTU_RAT)			Q8K4Y5	Leucine-rich glioma-inactivated protein 1 (LGI1_RAT)
P27274	CD59 glycoprotein (CD59_RAT)			A0A140TAF0	RCG62531, isoform CRA_g (A0A140TAF0_RAT)
P21913	Succinate dehydrogenase [ubiquinone] iron-sulfur subunit, mitochondrial (SDHB_RAT)			Q63610	Tropomyosin alpha-3 chain (TPM3_RAT)
P82995	Heat shock protein HSP 90-alpha (HS90A_RAT)			P07323	Gamma-enolase (ENOG_RAT)
D3ZUY8	AP-2 complex subunit alpha (D3ZUY8_RAT)			D4AB01	Histidine triad nucleotide binding protein 2 (Predicted), isoform CRA_a (D4AB01_RAT)
A0A0G2JSH9	Peroxiredoxin-2 (A0A0G2JSH9_RAT)			P63322	Ras-related protein Ral-A (RALA_RAT)
Q5XIH3	NADH dehydrogenase [ubiquinone] flavoprotein 1, mitochondrial (Q5XIH3_RAT)			Q5XIF3	NADH dehydrogenase [ubiquinone] iron-sulfur protein 4, mitochondrial (NDUS4_RAT)
P31044	Phosphatidylethanolamine-binding protein 1 (PEBP1_RAT)			Q06437	Pyruvate dehydrogenase E1 component subunit alpha, testis-specific form, mitochondrial (ODPAT_RAT)
Q5XIF3	NADH dehydrogenase [ubiquinone] iron-sulfur protein 4, mitochondrial (NDUS4_RAT)			Q9WV97	Mitochondrial import inner membrane translocase subunit Tim9 (TIM9_RAT)
P19627	Guanine nucleotide-binding protein G(z) subunit alpha (GNAZ_RAT)			B2RZ27	SH3 domain binding glutamic acid-rich protein-like 3 (B2RZ27_RAT)
D3ZC55	Heat shock 70kDa protein 12A (Predicted), isoform CRA_a (D3ZC55_RAT)			D4A0T0	NADH:ubiquinone oxidoreductase subunit B10 (D4A0T0_RAT)
P54921	Alpha-soluble NSF attachment protein (SNAA_RAT)			D4A435	Intercellular adhesion molecule 5 (D4A435_RAT)
Q99MZ8	LIM and SH3 domain protein 1 (LASP1_RAT)			P16617	Phosphoglycerate kinase 1 (PGK1_RAT)
P46462	Transitional endoplasmic reticulum ATPase (TERA_RAT)			Q75Q39	Mitochondrial import receptor subunit TOM70 (TOM70_RAT)
P63086	Mitogen-activated protein kinase 1 (MK01_RAT)			D4A565	NADH dehydrogenase (Ubiquinone) 1 beta subcomplex, 5 (Predicted), isoform CRA_b (D4A565_RAT)
P62747	Rho-related GTP-binding protein RhoB (RHOB_RAT)			G3V644	NADH dehydrogenase (Ubiquinone) flavoprotein 3-like, isoform CRA_a (G3V644_RAT)
P16446	Phosphatidylinositol transfer protein alpha isoform (PIPNA_RAT)			P62632	Elongation factor 1-alpha 2 (EF1A2_RAT)
D4ADS4	Microsomal glutathione S-transferase 3 (D4ADS4_RAT)			O35796	Complement component 1 Q subcomponent-binding protein, mitochondrial (C1QBP_RAT)
Q8K4Y5	Leucine-rich glioma-inactivated protein 1 (LGI1_RAT)			G3V6Y6	Alpha-1,4 glucan phosphorylase (G3V6Y6_RAT)
Q9WV97	Mitochondrial import inner membrane translocase subunit Tim9 (TIM9_RAT)			P24329	Thiosulfate sulfurtransferase (THTR_RAT)
B2RZ27	SH3 domain binding glutamic acid-rich protein-like 3 (B2RZ27_RAT)			D4A6H8	Catenin alpha 2 (D4A6H8_RAT)
Q9EQX9	Ubiquitin-conjugating enzyme E2 N (UBE2N_RAT)			Q3T1K5	F-actin-capping protein subunit alpha-2 (CAZA2_RAT)
A0A0G2JT63	Cytoplasmic FMR1-interacting protein 2 (A0A0G2JT63_RAT)			D3ZCV0	Actinin alpha 2 (D3ZCV0_RAT)
D3ZLT1	NADH dehydrogenase (Ubiquinone) 1 beta subcomplex, 7 (Predicted) (D3ZLT1_RAT)			P35571	Glycerol-3-phosphate dehydrogenase, mitochondrial (GPDM_RAT)
A0A0G2JZH8	Dihydrolipoamide acetyltransferase component of pyruvate dehydrogenase complex (A0A0G2JZH8_RAT)			P47875	Cysteine and glycine-rich protein 1 (CSRP1_RAT)
D3ZE15	NADH dehydrogenase [ubiquinone] 1 alpha subcomplex subunit 13-like (D3ZE15_RAT)			G3V9N1	RCG21137 (G3V9N1_RAT)
P63319	Protein kinase C gamma type (KPCG_RAT)			P15431	Gamma-aminobutyric acid receptor subunit beta-1 (GBRB1_RAT)
P97710	Tyrosine-protein phosphatase non-receptor type substrate 1 (SHPS1_RAT)			P63138	Gamma-aminobutyric acid receptor subunit beta-2 (GBRB2_RAT)
Q499T3	Sirpa protein (Q499T3_RAT)			Q64548	Reticulon-1 (RTN1_RAT)
B5DFN2	S-adenosylhomocysteine hydrolase-like protein 1 (SAHH2_RAT)			A0A0G2JT63	Cytoplasmic FMR1-interacting protein 2 (A0A0G2JT63_RAT)
D3ZWL6	Adenosylhomocysteinase (D3ZWL6_RAT)			Q6MG82	Proline-rich transmembrane protein 1 (PRRT1_RAT)
P31647	Sodium- and chloride-dependent GABA transporter 3 (S6A11_RAT)			Q5BK63	NADH dehydrogenase [ubiquinone] 1 alpha subcomplex subunit 9, mitochondrial (NDUA9_RAT)
M0R5T4	Rac family small GTPase 3 (M0R5T4_RAT)			F1LPM3	Sorbin and SH3 domain-containing protein 2 (F1LPM3_RAT)
Q641Y2	NADH dehydrogenase [ubiquinone] iron-sulfur protein 2, mitochondrial (NDUS2_RAT)			O35413	Sorbin and SH3 domain-containing protein 2 (SRBS2_RAT)
Q9JKB7	Guanine deaminase (Q9JKB7_RAT)			O08557	N(G),N(G)-dimethylarginine dimethylaminohydrolase 1 (DDAH1_RAT)
Q75Q39	Mitochondrial import receptor subunit TOM70 (TOM70_RAT)			Q04940	Neurogranin (NEUG_RAT)
Q91Y81	Septin-2 (SEPT2_RAT)			O35244	Peroxiredoxin-6 (PRDX6_RAT)
Q7M767	Ubiquitin-conjugating enzyme E2 variant 2 (UB2V2_RAT)			P19627	Guanine nucleotide-binding protein G(z) subunit alpha (GNAZ_RAT)
P62828	GTP-binding nuclear protein Ran (RAN_RAT)			A0A0G2JSM8	Cell division control protein 42 homolog (A0A0G2JSM8_RAT)
B2RYJ7	ARP1 actin-related protein 1 homolog B (B2RYJ7_RAT)			Q8CFN2	Cell division control protein 42 homolog (CDC42_RAT)
P85515	Alpha-centractin (ACTZ_RAT)			P62024	Phosphatase and actin regulator 1 (PHAR1_RAT)
B2RZ72	Actin-related protein 2/3 complex subunit 4 (B2RZ72_RAT)			B0BN30	Mitochondrial carrier 1 (B0BN30_RAT)
Q8VI04	Isoaspartyl peptidase/L-asparaginase (ASGL1_RAT)			A0A0G2JUG7	IQ motif and Sec7 domain 1 (A0A0G2JUG7_RAT)
P21818	Stathmin-2 (STMN2_RAT)			D3ZUY8	AP-2 complex subunit alpha (D3ZUY8_RAT)
Q62760	Mitochondrial import receptor subunit TOM20 homolog (TOM20_RAT)			P80431	Cytochrome c oxidase subunit 7B, mitochondrial (COX7B_RAT)
Q5RKI0	WD repeat-containing protein 1 (WDR1_RAT)			P70580	Membrane-associated progesterone receptor component 1 (PGRC1_RAT)
P69682	Adaptin ear-binding coat-associated protein 1 (NECP1_RAT)			G3V8K2	Guanine nucleotide-binding protein subunit gamma (G3V8K2_RAT)
D4A435	Intercellular adhesion molecule 5 (D4A435_RAT)			G3V6H5	Mitochondrial 2-oxoglutarate/malate carrier protein (G3V6H5_RAT)
P62813	Gamma-aminobutyric acid receptor subunit alpha-1 (GBRA1_RAT)			A0A0G2JZX5	IQ motif and Sec7 domain 2 (A0A0G2JZX5_RAT)
Q8CFN2	Cell division control protein 42 homolog (CDC42_RAT)			P50398	Rab GDP dissociation inhibitor alpha (GDIA_RAT)
D4A7U1	Zyxin (D4A7U1_RAT)			P32089	Tricarboxylate transport protein, mitochondrial (TXTP_RAT)
B2RYW3	NADH dehydrogenase (Ubiquinone) 1 beta subcomplex, 9 (B2RYW3_RAT)			F1M787	Catenin delta-2 (F1M787_RAT)
Q5M7U6	Actin-related protein 2 (ARP2_RAT)			Q68FU3	Electron transfer flavoprotein subunit beta (ETFB_RAT)
D4A565	NADH dehydrogenase (Ubiquinone) 1 beta subcomplex, 5 (Predicted), isoform CRA_b (D4A565_RAT)			A0A0G2JTW1	RAS related protein 2a (A0A0G2JTW1_RAT)
Q568Z9	Phytanoyl-CoA hydroxylase-interacting protein (PHYIP_RAT)			D3ZK56	RAP2C, member of RAS oncogene family (D3ZK56_RAT)
Q792I0	Protein lin-7 homolog C (LIN7C_RAT)			P61227	Ras-related protein Rap-2b (RAP2B_RAT)
A0A140TAA1	Immunoglobulin superfamily, member 8 (A0A140TAA1_RAT)			P14604	Enoyl-CoA hydratase, mitochondrial (ECHM_RAT)
B2GUZ5	F-actin-capping protein subunit alpha-1 (CAZA1_RAT)			G3V7T8	Disks large-associated protein 3 (G3V7T8_RAT)
Q6T487	Alpha-actinin-1 (Q6T487_RAT)			F1LXA0	NADH dehydrogenase [ubiquinone] 1 alpha subcomplex subunit 12 (F1LXA0_RAT)
D4A0T0	NADH:ubiquinone oxidoreductase subunit B10 (D4A0T0_RAT)			F1LN92	AFG3-like matrix AAA peptidase subunit 2 (F1LN92_RAT)
G3V6H5	Mitochondrial 2-oxoglutarate/malate carrier protein (G3V6H5_RAT)			O35179	Endophilin-A1 (SH3G2_RAT)
Q9QYU4	Ketimine reductase mu-crystallin (CRYM_RAT)			O35964	Endophilin-A2 (SH3G1_RAT)
A0A0G2JY26	DnaJ heat shock protein family (Hsp40) member C6 (A0A0G2JY26_RAT)			D4A5X7	Ganglioside-induced differentiation-associated-protein 1 (D4A5X7_RAT)
Q5BK63	NADH dehydrogenase [ubiquinone] 1 alpha subcomplex subunit 9, mitochondrial (NDUA9_RAT)			D3Z9R9	Goosecoid homeobox 2 (D3Z9R9_RAT)
P12007	Isovaleryl-CoA dehydrogenase, mitochondrial (IVD_RAT)			D3ZFY8	Ubiquitin-conjugating enzyme E2 variant 1-like (D3ZFY8_RAT)
F1LU71	Methylglutaconyl-CoA hydratase, mitochondrial (AUHM_RAT)			B1WC61	Acad9 protein (B1WC61_RAT)
M0R776	Mitochondrial ribosomal protein S36 (M0R776_RAT)			B0BNJ4	ETHE1, persulfide dioxygenase (B0BNJ4_RAT)
P09527	Ras-related protein Rab-7a (RAB7A_RAT)			A0A140UHX6	Spectrin beta chain (A0A140UHX6_RAT)
A0A096MIZ1	Paralemmin 2 (A0A096MIZ1_RAT)			P62836	Ras-related protein Rap-1A (RAP1A_RAT)
Q9Z269	Vesicle-associated membrane protein-associated protein B (VAPB_RAT)			Q6P503	ATPase H+-transporting V1 subunit D (Q6P503_RAT)
G3V8K2	Guanine nucleotide-binding protein subunit gamma (G3V8K2_RAT)			B2GUZ5	F-actin-capping protein subunit alpha-1 (CAZA1_RAT)
P62329	Thymosin beta-4 (TYB4_RAT)			Q5XI73	Rho GDP-dissociation inhibitor 1 (GDIR1_RAT)
P20651	Serine/threonine-protein phosphatase 2B catalytic subunit beta isoform (PP2BB_RAT)			Q5U2X8	Acyl-CoA thioesterase 9 (Q5U2X8_RAT)
P50399	Rab GDP dissociation inhibitor beta (GDIB_RAT)			P63041	Complexin-1 (CPLX1_RAT)
D3ZZ99	Alpha-adducin (D3ZZ99_RAT)			A0A0G2K261	Isoleucyl-tRNA synthetase 2, mitochondrial (A0A0G2K261_RAT)
B4F7C7	Hebp1 protein (B4F7C7_RAT)			Q9Z269	Vesicle-associated membrane protein-associated protein B (VAPB_RAT)
P13803	Electron transfer flavoprotein subunit alpha, mitochondrial (ETFA_RAT)			P62813	Gamma-aminobutyric acid receptor subunit alpha-1 (GBRA1_RAT)
Q9JJW3	Up-regulated during skeletal muscle growth protein 5 (USMG5_RAT)			Q1WIM3	Cell adhesion molecule 3 (CADM3_RAT)
P08050	Gap junction alpha-1 protein (CXA1_RAT)			A0A0G2JSH9	Peroxiredoxin-2 (A0A0G2JSH9_RAT)
D3ZUP5	BRICK1, SCAR/WAVE actin-nucleating complex subunit (D3ZUP5_RAT)			P12007	Isovaleryl-CoA dehydrogenase, mitochondrial (IVD_RAT)
P47875	Cysteine and glycine-rich protein 1 (CSRP1_RAT)			P12368	cAMP-dependent protein kinase type II-alpha regulatory subunit (KAP2_RAT)
D3ZUW0	Pleckstrin and Sec7 domain-containing 3 (D3ZUW0_RAT)			P12369	cAMP-dependent protein kinase type II-beta regulatory subunit (KAP3_RAT)
Q99PD4	Actin-related protein 2/3 complex subunit 1A (ARC1A_RAT)			Q6AY30	Saccharopine dehydrogenase-like oxidoreductase (SCPDL_RAT)
F1LRL9	Microtubule-associated protein 1B (F1LRL9_RAT)			D4A4L5	Iron-sulfur cluster assembly 2 (D4A4L5_RAT)
Q5BJU7	Wiskott-Aldrich syndrome protein family member 1 (WASF1_RAT)			Q9JJ19	Na(+)/H(+) exchange regulatory cofactor NHE-RF1 (NHRF1_RAT)
P62749	Hippocalcin-like protein 1 (HPCL1_RAT)			Q5XI34	Protein phosphatase 2 (Formerly 2A), regulatory subunit A (PR 65), alpha isoform, isoform CRA_a (Q5XI34_RAT)
P84076	Neuron-specific calcium-binding protein hippocalcin (HPCA_RAT)			Q8K3P6	Calcium-binding mitochondrial carrier protein SCaMC-2 (SCMC2_RAT)
Q66HA8	Heat shock protein 105 kDa (HS105_RAT)			B2RZ72	Actin-related protein 2/3 complex subunit 4 (B2RZ72_RAT)
P62836	Ras-related protein Rap-1A (RAP1A_RAT)			Q792I0	Protein lin-7 homolog C (LIN7C_RAT)
Q62636	Ras-related protein Rap-1b (RAP1B_RAT)			D3ZPJ0	Shisa family member 7 (D3ZPJ0_RAT)
Q80W89	NADH dehydrogenase [ubiquinone] 1 alpha subcomplex subunit 11 (NDUAB_RAT)			Q5M949	Nipsnap homolog 3A (C. elegans) (Q5M949_RAT)
P19234	NADH dehydrogenase [ubiquinone] flavoprotein 2, mitochondrial (NDUV2_RAT)			Q5FVI6	V-type proton ATPase subunit C 1 (VATC1_RAT)
D4A4P3	NADH:ubiquinone oxidoreductase subunit B3 (D4A4P3_RAT)			A0A0G2K490	TRAF2 and NCK-interacting kinase (A0A0G2K490_RAT)
P37361	Metallothionein-3 (MT3_RAT)			B2RYT5	Cox7a2l protein (B2RYT5_RAT)
F1LUT4	Phospholipid-transporting ATPase (F1LUT4_RAT)			D4ADD7	Glutaredoxin 5 (D4ADD7_RAT)
P52481	Adenylyl cyclase-associated protein 2 (CAP2_RAT)			D3ZC55	Heat shock 70kDa protein 12A (Predicted), isoform CRA_a (D3ZC55_RAT)
Q5GFD9	Protein IMPACT (IMPCT_RAT)			D3ZAA9	MAGUK p55 subfamily member 2 (MPP2_RAT)
Q5XI34	Protein phosphatase 2 (Formerly 2A), regulatory subunit A (PR 65), alpha isoform, isoform CRA_a (Q5XI34_RAT)			O35112	CD166 antigen (CD166_RAT)
D3ZT36	ADAM metallopeptidase domain 23 (D3ZT36_RAT)			Q80W89	NADH dehydrogenase [ubiquinone] 1 alpha subcomplex subunit 11 (NDUAB_RAT)
A0A0G2K350	NSF attachment protein gamma (A0A0G2K350_RAT)			D4A3V2	NADH dehydrogenase [ubiquinone] 1 alpha subcomplex subunit 6 (D4A3V2_RAT)
F1LPB9	Rabphilin-3A (F1LPB9_RAT)			A0A096MIZ1	Paralemmin 2 (A0A096MIZ1_RAT)
Q7M0E3	Destrin (DEST_RAT)			Q9WV48-3	Isoform 3 of SH3 and multiple ankyrin repeat domains protein 1 (SHAN1_RAT)
P39069	Adenylate kinase isoenzyme 1 (KAD1_RAT)			F1M3P6	Protein SCAI (F1M3P6_RAT)
A0A0G2K261	Isoleucyl-tRNA synthetase 2, mitochondrial (A0A0G2K261_RAT)			P63329	Serine/threonine-protein phosphatase 2B catalytic subunit alpha isoform (PP2BA_RAT)
Q4V8B7	Inactive hydroxysteroid dehydrogenase-like protein 1 (HSDL1_RAT)			F1LUT4	Phospholipid-transporting ATPase (F1LUT4_RAT)
B0BNL2	Peptidyl-prolyl cis-trans isomerase (B0BNL2_RAT)			Q6AXV4	Sorting and assembly machinery component 50 homolog (SAM50_RAT)
P63004	Platelet-activating factor acetylhydrolase IB subunit alpha (LIS1_RAT)			M0R5U4	Adenylate cyclase 9 (M0R5U4_RAT)
O35112	CD166 antigen (CD166_RAT)			D3ZJX5	RCG54610, isoform CRA_a (D3ZJX5_RAT)
D3ZZ21	NADH dehydrogenase (Ubiquinone) 1 beta subcomplex, 6 (Predicted) (D3ZZ21_RAT)			B2GUZ3	Methylenetetrahydrofolate dehydrogenase (NADP+-dependent) 1-like (B2GUZ3_RAT)
O35796	Complement component 1 Q subcomponent-binding protein, mitochondrial (C1QBP_RAT)			B2RYX1	LOC685322 protein (B2RYX1_RAT)
B0BN30	Mitochondrial carrier 1 (B0BN30_RAT)			F1LY09	ARP3 actin-related protein 3 homolog B (F1LY09_RAT)
F1LRZ7	Neurofilament heavy polypeptide (F1LRZ7_RAT)			Q3B7V5	RAB2B, member RAS oncogene family (Q3B7V5_RAT)
F1LLX6	Calcium-dependent secretion activator 1 (F1LLX6_RAT)			A0A140TAA1	Immunoglobulin superfamily, member 8 (A0A140TAA1_RAT)
Q62717	Calcium-dependent secretion activator 1 (CAPS1_RAT)			Q5BJZ3	Nicotinamide nucleotide transhydrogenase (Q5BJZ3_RAT)
B4F774	Ganglioside-induced differentiation-associated protein 1-like 1 (B4F774_RAT)			Q99PD4	Actin-related protein 2/3 complex subunit 1A (ARC1A_RAT)
D3ZPP2	ADP-ribosylation factor-like GTPase 8A (D3ZPP2_RAT)			D3ZF13	Acyl carrier protein (D3ZF13_RAT)
D3ZEI4	Hepatocyte cell adhesion molecule (D3ZEI4_RAT)			F1LPS8	Transcriptional activator protein Pur-alpha (F1LPS8_RAT)
P62963	Profilin-1 (PROF1_RAT)			P13803	Electron transfer flavoprotein subunit alpha, mitochondrial (ETFA_RAT)
P51635	Alcohol dehydrogenase [NADP(+)] (AK1A1_RAT)			D3ZXK4	Abhydrolase domain-containing 11 (D3ZXK4_RAT)
Q6AY30	Saccharopine dehydrogenase-like oxidoreductase (SCPDL_RAT)			P63170	Dynein light chain 1, cytoplasmic (DYL1_RAT)
A0A0G2JW88	Microtubule-associated protein (A0A0G2JW88_RAT)			Q78P75	Dynein light chain 2, cytoplasmic (DYL2_RAT)
A0A0A0MXV8	Gamma-aminobutyric acid type B receptor subunit 2 (A0A0A0MXV8_RAT)			P68182	cAMP-dependent protein kinase catalytic subunit beta (KAPCB_RAT)
Q9JJ19	Na(+)/H(+) exchange regulatory cofactor NHE-RF1 (NHRF1_RAT)			Q6PDU7	ATP synthase subunit g, mitochondrial (ATP5L_RAT)
P07943	Aldose reductase (ALDR_RAT)			Q5XIG4	OCIA domain-containing protein 1 (OCAD1_RAT)
Q6MG82	Proline-rich transmembrane protein 1 (PRRT1_RAT)			G3V6P8	Guanine nucleotide-binding protein subunit gamma (G3V6P8_RAT)
Q5XHZ0	Heat shock protein 75 kDa, mitochondrial (TRAP1_RAT)			P18418	Calreticulin (CALR_RAT)
P68182	cAMP-dependent protein kinase catalytic subunit beta (KAPCB_RAT)			M0RB22	Protein tyrosine phosphatase, receptor type, D (M0RB22_RAT)
P84083	ADP-ribosylation factor 5 (ARF5_RAT)			B5DF41	Syntaphilin (SNPH_RAT)
P12369	cAMP-dependent protein kinase type II-beta regulatory subunit (KAP3_RAT)			P62074	Mitochondrial import inner membrane translocase subunit Tim10 (TIM10_RAT)
P04182	Ornithine aminotransferase, mitochondrial (OAT_RAT)			D3ZIE9	Delta-1-pyrroline-5-carboxylate synthase (D3ZIE9_RAT)
A0A0U1RS13	SH3 and multiple ankyrin repeat domains protein 3 (Fragment) (A0A0U1RS13_RAT)			B2RYW9	Fumarylacetoacetate hydrolase domain-containing protein 2 (FAHD2_RAT)
P07895	Superoxide dismutase [Mn], mitochondrial (SODM_RAT)			Q63016	Large neutral amino acids transporter small subunit 1 (LAT1_RAT)
P70566	Tropomodulin-2 (TMOD2_RAT)			P0C0A9	Small VCP/p97-interacting protein (SVIP_RAT)
Q5U2X8	Acyl-CoA thioesterase 9 (Q5U2X8_RAT)			D3ZEI4	Hepatocyte cell adhesion molecule (D3ZEI4_RAT)
F1LXA0	NADH dehydrogenase [ubiquinone] 1 alpha subcomplex subunit 12 (F1LXA0_RAT)			Q5EB77	Ras-related protein Rab-18 (RAB18_RAT)
D4A4L5	Iron-sulfur cluster assembly 2 (D4A4L5_RAT)			Q6AXT5	Ras-related protein Rab-21 (RAB21_RAT)
Q3MIE4	Synaptic vesicle membrane protein VAT-1 homolog (VAT1_RAT)			Q5M7U6	Actin-related protein 2 (ARP2_RAT)
Q5M7A7	CB1 cannabinoid receptor-interacting protein 1 (CNRP1_RAT)			Q6QIX3	Zinc transporter 3 (ZNT3_RAT)
P50408	V-type proton ATPase subunit F (VATF_RAT)			P29266	3-hydroxyisobutyrate dehydrogenase, mitochondrial (3HIDH_RAT)
Q5RKI1	Eukaryotic initiation factor 4A-II (IF4A2_RAT)			Q63564	Synaptic vesicle glycoprotein 2B (SV2B_RAT)
D4ACB8	Chaperonin subunit 8 (Theta) (Predicted), isoform CRA_a (D4ACB8_RAT)			F1M2K6	Plakophilin 4 (F1M2K6_RAT)
A0A0G2JUG7	IQ motif and Sec7 domain 1 (A0A0G2JUG7_RAT)			D4A831	Adhesion G protein-coupled receptor B3 (D4A831_RAT)
Q63564	Synaptic vesicle glycoprotein 2B (SV2B_RAT)			Q8VHX0	Voltage-dependent calcium channel gamma-3 subunit (CCG3_RAT)
P63312	Thymosin beta-10 (TYB10_RAT)			P04775	Sodium channel protein type 2 subunit alpha (SCN2A_RAT)
B1WC61	Acad9 protein (B1WC61_RAT)			M0RAD5	ATP-dependent Clp protease proteolytic subunit (M0RAD5_RAT)
Q68FU3	Electron transfer flavoprotein subunit beta (ETFB_RAT)			D4ACN8	Plasminogen receptor (KT) (PLRKT_RAT)
Q6QIX3	Zinc transporter 3 (ZNT3_RAT)			Q5XIG9	Mitochondrial fission process 1 (Q5XIG9_RAT)
P35571	Glycerol-3-phosphate dehydrogenase, mitochondrial (GPDM_RAT)			D3ZJ49	Ubiquitinyl hydrolase 1 (D3ZJ49_RAT)
P31662	Sodium-dependent neutral amino acid transporter SLC6A17 (S6A17_RAT)			A0A0G2JTX2	PRA1 family protein (A0A0G2JTX2_RAT)
D3ZJ49	Ubiquitinyl hydrolase 1 (D3ZJ49_RAT)			G3V881	Leucine rich repeat neuronal 6A, isoform CRA_a (G3V881_RAT)
M0RD40	SIK family kinase 3 (M0RD40_RAT)			Q9Z0W5	Protein kinase C and casein kinase substrate in neurons protein 1 (PACN1_RAT)
F1LYZ8	Protein phosphatase 1, regulatory subunit 21 (F1LYZ8_RAT)			F1LPB9	Rabphilin-3A (F1LPB9_RAT)
P97610	Synaptotagmin-12 (SYT12_RAT)			A0A0G2JW88	Microtubule-associated protein (A0A0G2JW88_RAT)
O54701	Sodium/potassium/calcium exchanger 2 (NCKX2_RAT)			Q566R0	Acyl-coenzyme A thioesterase THEM4 (THEM4_RAT)
Q9ERH3	WD repeat-containing protein 7 (WDR7_RAT)			Q924S5	Lon protease homolog, mitochondrial (LONM_RAT)
D4A6H8	Catenin alpha 2 (D4A6H8_RAT)			Q9JKB7	Guanine deaminase (Q9JKB7_RAT)
B2RYT5	Cox7a2l protein (B2RYT5_RAT)			Q641Z9	Succinate dehydrogenase complex subunit C (Q641Z9_RAT)
P29266	3-hydroxyisobutyrate dehydrogenase, mitochondrial (3HIDH_RAT)			P62138	Serine/threonine-protein phosphatase PP1-alpha catalytic subunit (PP1A_RAT)
Q1WIM3	Cell adhesion molecule 3 (CADM3_RAT)			Q91Y81	Septin-2 (SEPT2_RAT)
D4A5X7	Ganglioside-induced differentiation-associated-protein 1 (D4A5X7_RAT)			P31044	Phosphatidylethanolamine-binding protein 1 (PEBP1_RAT)
F1LPS8	Transcriptional activator protein Pur-alpha (F1LPS8_RAT)			P33124	Long-chain-fatty-acid--CoA ligase 6 (ACSL6_RAT)
P18666	Myosin regulatory light chain 12B (ML12B_RAT)			P31662	Sodium-dependent neutral amino acid transporter SLC6A17 (S6A17_RAT)
Q5XIT1	Microtubule-associated protein RP/EB family member 3 (MARE3_RAT)			D4A055	Voltage-dependent L-type calcium channel subunit beta-4 (CACB4_RAT)
Q6PCU8	NADH dehydrogenase [ubiquinone] flavoprotein 3, mitochondrial (NDUV3_RAT)			P25113	Phosphoglycerate mutase 1 (PGAM1_RAT)
D4A634	RAN-binding protein 6 (D4A634_RAT)			O35095	Neurochondrin (NCDN_RAT)
A0A0G2JTW1	RAS related protein 2a (A0A0G2JTW1_RAT)			Q08163	Adenylyl cyclase-associated protein 1 (CAP1_RAT)
D3ZK56	RAP2C, member of RAS oncogene family (D3ZK56_RAT)			P62076	Mitochondrial import inner membrane translocase subunit Tim13 (TIM13_RAT)
P61227	Ras-related protein Rap-2b (RAP2B_RAT)			Q9Z270	Vesicle-associated membrane protein-associated protein A (VAPA_RAT)
P62628	Dynein light chain roadblock-type 1 (DLRB1_RAT)			P14841	Cystatin-C (CYTC_RAT)
Q4FZY0	EF-hand domain-containing protein D2 (EFHD2_RAT)			Q6AYT7	Monoacylglycerol lipase ABHD12 (ABD12_RAT)
Q75Q41	Mitochondrial import receptor subunit TOM22 homolog (TOM22_RAT)			F1LYQ8	FERM, ARHGEF and pleckstrin domain-containing protein 1 (FARP1_RAT)
F1M3W5	Dmx-like 2 (F1M3W5_RAT)			Q8CFD0	Sideroflexin-5 (SFXN5_RAT)
P62142	Serine/threonine-protein phosphatase PP1-beta catalytic subunit (PP1B_RAT)			A0A0G2JW34	CDGSH iron sulfur domain 3 (A0A0G2JW34_RAT)
Q8CFD0	Sideroflexin-5 (SFXN5_RAT)			P07824	Arginase-1 (ARGI1_RAT)
O35264	Platelet-activating factor acetylhydrolase IB subunit beta (PA1B2_RAT)			Q75Q41	Mitochondrial import receptor subunit TOM22 homolog (TOM22_RAT)
B2RYW9	Fumarylacetoacetate hydrolase domain-containing protein 2 (FAHD2_RAT)			B2GV15	Dihydrolipoamide acetyltransferase component of pyruvate dehydrogenase complex (B2GV15_RAT)
D3ZW08	Adenylosuccinate lyase (D3ZW08_RAT)			Q9ES21	Phosphatidylinositide phosphatase SAC1 (SAC1_RAT)
A0A0G2JZX5	IQ motif and Sec7 domain 2 (A0A0G2JZX5_RAT)			Q9EQX9	Ubiquitin-conjugating enzyme E2 N (UBE2N_RAT)
B0BNJ4	ETHE1, persulfide dioxygenase (B0BNJ4_RAT)			Q4V8H5	Aspartyl aminopeptidase (Q4V8H5_RAT)
G3V9N1	RCG21137 (G3V9N1_RAT)			Q4QQV3	Protein FAM162A (F162A_RAT)
D4ACN8	Plasminogen receptor (KT) (PLRKT_RAT)			Q63377	Sodium/potassium-transporting ATPase subunit beta-3 (AT1B3_RAT)
B2RYX1	LOC685322 protein (B2RYX1_RAT)			D3Z9Z0	Ankyrin 1 (D3Z9Z0_RAT)
F1M787	Catenin delta-2 (F1M787_RAT)			M0R5H1	Enhancer trap locus 4 (M0R5H1_RAT)
O35095	Neurochondrin (NCDN_RAT)			D3ZZK3	Eph receptor A4 (D3ZZK3_RAT)
D3ZT16	MAP6 domain-containing 1 (D3ZT16_RAT)			B4F774	Ganglioside-induced differentiation-associated protein 1-like 1 (B4F774_RAT)
D3ZPJ0	Shisa family member 7 (D3ZPJ0_RAT)			D3ZAI6	5'-nucleotidase domain-containing 3 (D3ZAI6_RAT)
F1M2K6	Plakophilin 4 (F1M2K6_RAT)			Q03114	Cyclin-dependent-like kinase 5 (CDK5_RAT)
Q60587	Trifunctional enzyme subunit beta, mitochondrial (ECHB_RAT)			Q6RJR6	Reticulon-3 (RTN3_RAT)
P0C0A9	Small VCP/p97-interacting protein (SVIP_RAT)			D3ZH36	Extracellular leucine-rich repeat and fibronectin type III domain-containing 2 (D3ZH36_RAT)
B2GUZ9	Fam49b protein (B2GUZ9_RAT)			Q91ZW1	Transcription factor A, mitochondrial (TFAM_RAT)
Q5U300	Ubiquitin-like modifier-activating enzyme 1 (UBA1_RAT)			Q8VH49	HIG1 domain family member 1A, mitochondrial (HIG1A_RAT)
G3V7T8	Disks large-associated protein 3 (G3V7T8_RAT)			B0BNL2	Peptidyl-prolyl cis-trans isomerase (B0BNL2_RAT)
Q641Z9	Succinate dehydrogenase complex subunit C (Q641Z9_RAT)			P13221	Aspartate aminotransferase, cytoplasmic (AATC_RAT)
O35814	Stress-induced-phosphoprotein 1 (STIP1_RAT)			B0BNB9	HtrA serine peptidase 2 (B0BNB9_RAT)
D4AE00	AP-3 complex subunit beta (D4AE00_RAT)			A0A0G2K677	Spectrin beta chain (A0A0G2K677_RAT)
G3V624	Coronin (G3V624_RAT)			P70566	Tropomodulin-2 (TMOD2_RAT)
Q5EB77	Ras-related protein Rab-18 (RAB18_RAT)			Q7M0E3	Destrin (DEST_RAT)
D3ZNQ6	Ubiquitin-conjugating enzyme E2M (D3ZNQ6_RAT)			Q4V8B7	Inactive hydroxysteroid dehydrogenase-like protein 1 (HSDL1_RAT)
Q4QQV3	Protein FAM162A (F162A_RAT)			D3ZA93	Acyl-CoA thioesterase 13 (D3ZA93_RAT)
P12368	cAMP-dependent protein kinase type II-alpha regulatory subunit (KAP2_RAT)			Q06C60	BolA family member 1 (Q06C60_RAT)
B0BNE5	S-formylglutathione hydrolase (ESTD_RAT)			D3ZTF0	Similar to Gene model 996 (D3ZTF0_RAT)
D4ADD7	Glutaredoxin 5 (D4ADD7_RAT)			P50408	V-type proton ATPase subunit F (VATF_RAT)
A2RUW1	Toll-interacting protein (TOLIP_RAT)			Q5BJU7	Wiskott-Aldrich syndrome protein family member 1 (WASF1_RAT)
Q6AXV4	Sorting and assembly machinery component 50 homolog (SAM50_RAT)			P97532	3-mercaptopyruvate sulfurtransferase (THTM_RAT)
D3ZYY0	Short chain dehydrogenase/reductase family 39U, member 1 (D3ZYY0_RAT)			B1WBW4	Armadillo repeat-containing protein 10 (ARM10_RAT)
P97532	3-mercaptopyruvate sulfurtransferase (THTM_RAT)			P84076	Neuron-specific calcium-binding protein hippocalcin (HPCA_RAT)
P63170	Dynein light chain 1, cytoplasmic (DYL1_RAT)			P52555	Endoplasmic reticulum resident protein 29 (ERP29_RAT)
Q78P75	Dynein light chain 2, cytoplasmic (DYL2_RAT)			P63086	Mitogen-activated protein kinase 1 (MK01_RAT)
D3ZHS2	Coiled-coil domain-containing 182 (D3ZHS2_RAT)			P82995	Heat shock protein HSP 90-alpha (HS90A_RAT)
Q9Z272	ARF GTPase-activating protein GIT1 (GIT1_RAT)			Q5XHZ0	Heat shock protein 75 kDa, mitochondrial (TRAP1_RAT)
B1WC34	Protein kinase C substrate 80K-H (B1WC34_RAT)			M0RDK9	Acyl-CoA dehydrogenase family, member 8 (M0RDK9_RAT)
P70580	Membrane-associated progesterone receptor component 1 (PGRC1_RAT)			P69682	Adaptin ear-binding coat-associated protein 1 (NECP1_RAT)
Q6AXT5	Ras-related protein Rab-21 (RAB21_RAT)			D3ZT36	ADAM metallopeptidase domain 23 (D3ZT36_RAT)
F1LN92	AFG3-like matrix AAA peptidase subunit 2 (F1LN92_RAT)			D3ZJS3	RCG43475 (D3ZJS3_RAT)
A0A0G2JVL6	NADH dehydrogenase [ubiquinone] 1 alpha subcomplex subunit 8 (A0A0G2JVL6_RAT)			D3Z981	Plexin A1 (D3Z981_RAT)
Q924S5	Lon protease homolog, mitochondrial (LONM_RAT)			D3ZES7	Plexin A4 (D3ZES7_RAT)
P62775	Myotrophin (MTPN_RAT)			D3ZWP6	Plexin A2 (D3ZWP6_RAT)
D3ZZK3	Eph receptor A4 (D3ZZK3_RAT)			Q63881	Potassium voltage-gated channel subfamily D member 2 (KCND2_RAT)
M0RAD5	ATP-dependent Clp protease proteolytic subunit (M0RAD5_RAT)			B0BMW2	3-hydroxyacyl-CoA dehydrogenase type-2 (B0BMW2_RAT)
P32089	Tricarboxylate transport protein, mitochondrial (TXTP_RAT)			Q60587	Trifunctional enzyme subunit beta, mitochondrial (ECHB_RAT)
G3V8A5	Vacuolar protein sorting-associated protein 35 (G3V8A5_RAT)			D3ZWC6	Syntrophin, basic 1 (Predicted) (D3ZWC6_RAT)
B0BNB9	HtrA serine peptidase 2 (B0BNB9_RAT)			Q99ML5	Prenylcysteine oxidase (PCYOX_RAT)
Q5XIM9	T-complex protein 1 subunit beta (TCPB_RAT)			P55053	Fatty acid-binding protein, epidermal (FABP5_RAT)
A0A0G2JUX5	Transcriptional activator protein Pur-beta (A0A0G2JUX5_RAT)			A0A0G2K6T9	Protocadherin 1 (A0A0G2K6T9_RAT)
M0R3V4	Myeloid-derived growth factor (M0R3V4_RAT)			P62142	Serine/threonine-protein phosphatase PP1-beta catalytic subunit (PP1B_RAT)
O88767	Protein/nucleic acid deglycase DJ-1 (PARK7_RAT)			Q99MZ8	LIM and SH3 domain protein 1 (LASP1_RAT)
Q68FZ8	Propionyl coenzyme A carboxylase, beta polypeptide (Q68FZ8_RAT)			P54921	Alpha-soluble NSF attachment protein (SNAA_RAT)
P36201	Cysteine-rich protein 2 (CRIP2_RAT)			Q9QYU2	Elongation factor Ts, mitochondrial (EFTS_RAT)
Q6RJR6	Reticulon-3 (RTN3_RAT)			P85845	Fascin (FSCN1_RAT)
P97846	Contactin-associated protein 1 (CNTP1_RAT)			Q68FQ9	LanC lantibiotic synthetase component C-like 2 (Bacterial) (Q68FQ9_RAT)
D3ZT90	Glutaryl-CoA dehydrogenase (D3ZT90_RAT)			B0BNK1	RAB5C, member RAS oncogene family (B0BNK1_RAT)
Q9ES21	Phosphatidylinositide phosphatase SAC1 (SAC1_RAT)			P18666	Myosin regulatory light chain 12B (ML12B_RAT)
Q4V8H5	Aspartyl aminopeptidase (Q4V8H5_RAT)			P63031	Mitochondrial pyruvate carrier 1 (MPC1_RAT)
P18418	Calreticulin (CALR_RAT)			Q4KM74	Vesicle-trafficking protein SEC22b (SC22B_RAT)
P28480	T-complex protein 1 subunit alpha (TCPA_RAT)			P31421	Metabotropic glutamate receptor 2 (GRM2_RAT)
P14841	Cystatin-C (CYTC_RAT)			D3ZZU4	Transmembrane protein 160 (D3ZZU4_RAT)
Q8VHX0	Voltage-dependent calcium channel gamma-3 subunit (CCG3_RAT)			D4ABB2	Megalencephalic leukoencephalopathy with subcortical cysts 1 (D4ABB2_RAT)
M0RB22	Protein tyrosine phosphatase, receptor type, D (M0RB22_RAT)			D3ZWW5	RCG64242 (D3ZWW5_RAT)
P63138	Gamma-aminobutyric acid receptor subunit beta-2 (GBRB2_RAT)			P28471	Gamma-aminobutyric acid receptor subunit alpha-4 (GBRA4_RAT)
A0A0G2JTX2	PRA1 family protein (A0A0G2JTX2_RAT)			F1LR98	Cadherin 10 (F1LR98_RAT)
Q63377	Sodium/potassium-transporting ATPase subunit beta-3 (AT1B3_RAT)			Q68FZ8	Propionyl coenzyme A carboxylase, beta polypeptide (Q68FZ8_RAT)
G3V881	Leucine rich repeat neuronal 6A, isoform CRA_a (G3V881_RAT)			D3ZUW0	Pleckstrin and Sec7 domain-containing 3 (D3ZUW0_RAT)
B0BNK1	RAB5C, member RAS oncogene family (B0BNK1_RAT)			D4A4W6	RCG20695, isoform CRA_b (D4A4W6_RAT)
Q5FVH2	Phospholipase D3 (PLD3_RAT)			Q5XIE6	3-hydroxyisobutyryl-CoA hydrolase, mitochondrial (HIBCH_RAT)
B2GV15	Dihydrolipoamide acetyltransferase component of pyruvate dehydrogenase complex (B2GV15_RAT)			D3ZTW9	Endonuclease G-like 1 (Predicted), isoform CRA_d (D3ZTW9_RAT)
A0A0G2JZ88	Similar to hypothetical protein A530094D01 (A0A0G2JZ88_RAT)			Q58FK9	Kynurenine--oxoglutarate transaminase 3 (KAT3_RAT)
Q6P502	T-complex protein 1 subunit gamma (TCPG_RAT)			P97615	Thioredoxin, mitochondrial (THIOM_RAT)
D3ZHX3	DIRAS family GTPase 2 (D3ZHX3_RAT)			Q6GMM8	Long-chain fatty acid transport protein 1 (Q6GMM8_RAT)
B0BN94	Protein FAM136A (F136A_RAT)			D3ZUP5	BRICK1, SCAR/WAVE actin-nucleating complex subunit (D3ZUP5_RAT)
P01355	Cholecystokinin (CCKN_RAT)			Q9Z1T4	Connector enhancer of kinase suppressor of ras 2 (CNKR2_RAT)
Q1M168	Caytaxin (ATCAY_RAT)			D3ZWQ0	Proline-rich transmembrane protein 3 (D3ZWQ0_RAT)
P05197	Elongation factor 2 (EF2_RAT)			O70257	Syntaxin-7 (STX7_RAT)
Q5XIG4	OCIA domain-containing protein 1 (OCAD1_RAT)			F1LM33	Leucine-rich PPR motif-containing protein, mitochondrial (F1LM33_RAT)
D4A3V2	NADH dehydrogenase [ubiquinone] 1 alpha subcomplex subunit 6 (D4A3V2_RAT)			P50399	Rab GDP dissociation inhibitor beta (GDIB_RAT)
D3ZXK4	Abhydrolase domain-containing 11 (D3ZXK4_RAT)			Q8VI04	Isoaspartyl peptidase/L-asparaginase (ASGL1_RAT)
D4A3C2	Similar to RIKEN cDNA 6430548M08 (D4A3C2_RAT)			B2GV54	Neutral cholesterol ester hydrolase 1 (NCEH1_RAT)
D3ZZU4	Transmembrane protein 160 (D3ZZU4_RAT)			P56522	NADPH:adrenodoxin oxidoreductase, mitochondrial (ADRO_RAT)
Q6AY84	Secernin-1 (SCRN1_RAT)			P37361	Metallothionein-3 (MT3_RAT)
Q66HA6	ADP-ribosylation factor-like protein 8B (ARL8B_RAT)			B1WC34	Protein kinase C substrate 80K-H (B1WC34_RAT)
A0A146J2K6	Lasp-2 (A0A146J2K6_RAT)			Q63362	NADH dehydrogenase [ubiquinone] 1 alpha subcomplex subunit 5 (NDUA5_RAT)
P19139	Casein kinase II subunit alpha (CSK21_RAT)			Q5XIM0	BCS1 homolog, ubiquinol-cytochrome c reductase complex chaperone (Q5XIM0_RAT)
P53678	AP-3 complex subunit mu-2 (AP3M2_RAT)			A0A0G2JUX5	Transcriptional activator protein Pur-beta (A0A0G2JUX5_RAT)
Q2PQA9	Kinesin-1 heavy chain (KINH_RAT)			Q8CGU4	Arf-GAP with GTPase, ANK repeat and PH domain-containing protein 2 (AGAP2_RAT)
Q4KM52	B-cell linker protein (BLNK_RAT)			A0A0G2JSV6	Globin c2 (A0A0G2JSV6_RAT)
D3ZJX5	RCG54610, isoform CRA_a (D3ZJX5_RAT)			Q5U2P5	C2CD2-like (Q5U2P5_RAT)
D3ZF13	Acyl carrier protein (D3ZF13_RAT)			D3Z9I1	Cytochrome C oxidase assembly factor 3 (D3Z9I1_RAT)
Q6JAM9	Transmembrane protein 35A (TM35A_RAT)			P04166	Cytochrome b5 type B (CYB5B_RAT)
P62024	Phosphatase and actin regulator 1 (PHAR1_RAT)			Q9Z252	Protein lin-7 homolog B (LIN7B_RAT)
D3ZAA9	MAGUK p55 subfamily member 2 (MPP2_RAT)			D3ZPP2	ADP-ribosylation factor-like GTPase 8A (D3ZPP2_RAT)
Q99ML5	Prenylcysteine oxidase (PCYOX_RAT)			Q66HA6	ADP-ribosylation factor-like protein 8B (ARL8B_RAT)
D3Z981	Plexin A1 (D3Z981_RAT)			P29117	Peptidyl-prolyl cis-trans isomerase F, mitochondrial (PPIF_RAT)
D3ZES7	Plexin A4 (D3ZES7_RAT)			D3ZT71	BCL2-like 13 (D3ZT71_RAT)
O35413	Sorbin and SH3 domain-containing protein 2 (SRBS2_RAT)			P84100	60S ribosomal protein L19 (RL19_RAT)
P12785	Fatty acid synthase (FAS_RAT)			P09456	cAMP-dependent protein kinase type I-alpha regulatory subunit (KAP0_RAT)
B2GV73	Actin-related protein 2/3 complex subunit 3 (B2GV73_RAT)			F1M0J7	Prickle planar cell polarity protein 2 (F1M0J7_RAT)
B5DF41	Syntaphilin (SNPH_RAT)			B0BN94	Protein FAM136A (F136A_RAT)
A0A0G2K6T9	Protocadherin 1 (A0A0G2K6T9_RAT)			A0A0G2KAL9	Mitochondrial fission factor (A0A0G2KAL9_RAT)
Q5M949	Nipsnap homolog 3A (C. elegans) (Q5M949_RAT)			P63081	V-type proton ATPase 16 kDa proteolipid subunit (VATL_RAT)
F1LYQ8	FERM, ARHGEF and pleckstrin domain-containing protein 1 (FARP1_RAT)			Q5RKI0	WD repeat-containing protein 1 (WDR1_RAT)
M0R5H1	Enhancer trap locus 4 (M0R5H1_RAT)			P97846	Contactin-associated protein 1 (CNTP1_RAT)
D3ZJK8	ATPase phospholipid transporting 8A1 (D3ZJK8_RAT)			P61314	60S ribosomal protein L15 (RL15_RAT)
B0BNA5	Coactosin-like protein (COTL1_RAT)			Q3KRE0	ATPase family AAA domain-containing protein 3 (ATAD3_RAT)
Q5PPN5	Tubulin polymerization-promoting protein family member 3 (TPPP3_RAT)			Q4KM52	B-cell linker protein (BLNK_RAT)
B2GUZ3	Methylenetetrahydrofolate dehydrogenase (NADP+-dependent) 1-like (B2GUZ3_RAT)			A0A0G2JXG3	Cell cycle control protein 50A (A0A0G2JXG3_RAT)
Q8VH49	HIG1 domain family member 1A, mitochondrial (HIG1A_RAT)			Q9Z272	ARF GTPase-activating protein GIT1 (GIT1_RAT)
F1LWT1	Calcium-dependent secretion activator 2 (F1LWT1_RAT)			P04182	Ornithine aminotransferase, mitochondrial (OAT_RAT)
Q6PDU7	ATP synthase subunit g, mitochondrial (ATP5L_RAT)			Q63488	Sodium-dependent phosphate transporter 2 (S20A2_RAT)
Q63016	Large neutral amino acids transporter small subunit 1 (LAT1_RAT)			P46462	Transitional endoplasmic reticulum ATPase (TERA_RAT)
P97536	Cullin-associated NEDD8-dissociated protein 1 (CAND1_RAT)			Q5XIT9	Methylcrotonoyl-CoA carboxylase beta chain, mitochondrial (MCCB_RAT)
D3ZVQ0	Ubiquitinyl hydrolase 1 (D3ZVQ0_RAT)			Q66H15	Regulator of microtubule dynamics protein 3 (RMD3_RAT)
D3ZCV0	Actinin alpha 2 (D3ZCV0_RAT)			D3ZM21	Catechol-O-methyltransferase domain containing 1 (Predicted), isoform CRA_a (D3ZM21_RAT)
Q99JD4	CLIP-associating protein 2 (CLAP2_RAT)			A0A0G2JY03	Uncharacterized protein (A0A0G2JY03_RAT)
B0K014	D-aminoacyl-tRNA deacylase (B0K014_RAT)			F1LXC7	Hypothetical protein LOC100362814 (F1LXC7_RAT)
Q5U3Z7	Serine hydroxymethyltransferase (Q5U3Z7_RAT)			D3ZE85	DOMON domain-containing protein FRRS1L (FRS1L_RAT)
D3ZWQ0	Proline-rich transmembrane protein 3 (D3ZWQ0_RAT)			Q7TSA0	Mitochondrial Rho GTPase 2 (MIRO2_RAT)
D3ZIE9	Delta-1-pyrroline-5-carboxylate synthase (D3ZIE9_RAT)			D3ZT90	Glutaryl-CoA dehydrogenase (D3ZT90_RAT)
O08651	D-3-phosphoglycerate dehydrogenase (SERA_RAT)			Q5U1W6	MICOS complex subunit (Q5U1W6_RAT)
P35465	Serine/threonine-protein kinase PAK 1 (PAK1_RAT)			P35565	Calnexin (CALX_RAT)
Q64303	Serine/threonine-protein kinase PAK 2 (PAK2_RAT)			Q99JD4	CLIP-associating protein 2 (CLAP2_RAT)
Q497B0	Omega-amidase NIT2 (NIT2_RAT)			Q9R1B1	Mitochondrial import inner membrane translocase subunit Tim10 B (T10B_RAT)
M0RCH6	Uncharacterized protein (M0RCH6_RAT)			F1LNF0	Myosin heavy chain 14 (F1LNF0_RAT)
O70593	Small glutamine-rich tetratricopeptide repeat-containing protein alpha (SGTA_RAT)			D4A4Q4	OCIA domain-containing 2 (D4A4Q4_RAT)
D4A4W6	RCG20695, isoform CRA_b (D4A4W6_RAT)			P63004	Platelet-activating factor acetylhydrolase IB subunit alpha (LIS1_RAT)
D3ZBM3	Ferrochelatase (D3ZBM3_RAT)			O35867	Neurabin-1 (NEB1_RAT)
D3ZTF0	Similar to Gene model 996 (D3ZTF0_RAT)			Q9QYU4	Ketimine reductase mu-crystallin (CRYM_RAT)
P62076	Mitochondrial import inner membrane translocase subunit Tim13 (TIM13_RAT)			P20651	Serine/threonine-protein phosphatase 2B catalytic subunit beta isoform (PP2BB_RAT)
D3ZAI6	5'-nucleotidase domain-containing 3 (D3ZAI6_RAT)			P19643	Amine oxidase [flavin-containing] B (AOFB_RAT)
Q5U302	Catenin (Cadherin associated protein), alpha 1 (Q5U302_RAT)			D3ZC63	Cytidine/uridine monophosphate kinase 2 (D3ZC63_RAT)
D4AA63	Ubiquilin 2 (D4AA63_RAT)			D3ZZR9	Peptidylprolyl isomerase (D3ZZR9_RAT)
P52759	2-iminobutanoate/2-iminopropanoate deaminase (RIDA_RAT)			P47971	Neuronal pentraxin-1 (NPTX1_RAT)
Q9Z1T4	Connector enhancer of kinase suppressor of ras 2 (CNKR2_RAT)			D3ZK93	Germ cell-specific gene 1-like protein (GSG1L_RAT)
Q5RKG9	Eukaryotic translation initiation factor 4B (Q5RKG9_RAT)			Q5GFD9	Protein IMPACT (IMPCT_RAT)
A0A0G2JW34	CDGSH iron sulfur domain 3 (A0A0G2JW34_RAT)			F1LPP6	A-kinase anchor protein 5 (F1LPP6_RAT)
Q4KM74	Vesicle-trafficking protein SEC22b (SC22B_RAT)			Q5PQN0	Neurocalcin-delta (NCALD_RAT)
P10362	Secretogranin-2 (SCG2_RAT)			B2GUZ9	Fam49b protein (B2GUZ9_RAT)
Q3T1J1	Eukaryotic translation initiation factor 5A-1 (IF5A1_RAT)			Q5M7A7	CB1 cannabinoid receptor-interacting protein 1 (CNRP1_RAT)
F1M8H6	Phosphatidylinositol 4-phosphate 5-kinase type-1 gamma (F1M8H6_RAT)			P36201	Cysteine-rich protein 2 (CRIP2_RAT)
D4A4Q4	OCIA domain-containing 2 (D4A4Q4_RAT)			P18508	Gamma-aminobutyric acid receptor subunit gamma-2 (GBRG2_RAT)
D4ACG7	Copine 6 (D4ACG7_RAT)			A0A0G2JW13	NACHT and WD repeat domain-containing protein 2-like (A0A0G2JW13_RAT)
Q6MG85	1-acyl-sn-glycerol-3-phosphate acyltransferase (Q6MG85_RAT)			Q497B0	Omega-amidase NIT2 (NIT2_RAT)
P63142	Potassium voltage-gated channel subfamily A member 2 (KCNA2_RAT)			P84083	ADP-ribosylation factor 5 (ARF5_RAT)
O35458	Vesicular inhibitory amino acid transporter (VIAAT_RAT)			D3KR63	cAMPS (D3KR63_RAT)
A0A0G2K677	Spectrin beta chain (A0A0G2K677_RAT)			D3ZY47	Similar to RIKEN cDNA 2310022B05 (D3ZY47_RAT)
D3ZH36	Extracellular leucine-rich repeat and fibronectin type III domain-containing 2 (D3ZH36_RAT)			B1WBY5	DnaJ (Hsp40) homolog, subfamily C, member 11 (B1WBY5_RAT)
A0A0G2K3V4	O-linked N-acetylglucosamine (GlcNAc) transferase (UDP-N-acetylglucosamine:polypeptide-N-acetylglucosaminyl transferase), isoform CRA_a (A0A0G2K3V4_RAT)			O88767	Protein/nucleic acid deglycase DJ-1 (PARK7_RAT)
F1M3P6	Protein SCAI (F1M3P6_RAT)			D4AAE9	CDGSH iron sulfur domain 2 (D4AAE9_RAT)
Q9QYU2	Elongation factor Ts, mitochondrial (EFTS_RAT)			Q7M767	Ubiquitin-conjugating enzyme E2 variant 2 (UB2V2_RAT)
D3ZT71	BCL2-like 13 (D3ZT71_RAT)			G3V928	LDL receptor-related protein 1 (G3V928_RAT)
P62074	Mitochondrial import inner membrane translocase subunit Tim10 (TIM10_RAT)			O35458	Vesicular inhibitory amino acid transporter (VIAAT_RAT)
F1LY09	ARP3 actin-related protein 3 homolog B (F1LY09_RAT)			P04785	Protein disulfide-isomerase (PDIA1_RAT)
B2GV54	Neutral cholesterol ester hydrolase 1 (NCEH1_RAT)			Q63707	Dihydroorotate dehydrogenase (quinone), mitochondrial (PYRD_RAT)
Q5RJR2	Twinfilin-1 (TWF1_RAT)			M0RC99	Ras-related protein Rab-5A (RAB5A_RAT)
F1LN69	Misshapen-like kinase 1 (F1LN69_RAT)			Q6JAM9	Transmembrane protein 35A (TM35A_RAT)
P07824	Arginase-1 (ARGI1_RAT)			Q64428	Trifunctional enzyme subunit alpha, mitochondrial (ECHA_RAT)
Q7TPB1	T-complex protein 1 subunit delta (TCPD_RAT)			Q4FZY0	EF-hand domain-containing protein D2 (EFHD2_RAT)
D3ZTN2	COX assembly mitochondrial protein (D3ZTN2_RAT)			P63142	Potassium voltage-gated channel subfamily A member 2 (KCNA2_RAT)
B4F7A9	Casein kinase 2 alpha 2 (B4F7A9_RAT)			Q75T81	Asc-type amino acid transporter 1 (Q75T81_RAT)
Q8CGU4	Arf-GAP with GTPase, ANK repeat and PH domain-containing protein 2 (AGAP2_RAT)			D3ZC56	Dystonin (D3ZC56_RAT)
Q5U318	Astrocytic phosphoprotein PEA-15 (PEA15_RAT)			G3V628	Hypothetical protein MGC:15854 (G3V628_RAT)
P15650	Long-chain specific acyl-CoA dehydrogenase, mitochondrial (ACADL_RAT)			A0A096MJW6	Interleukin-1 receptor accessory protein-like 1 (A0A096MJW6_RAT)
Q05683	Glutamate decarboxylase 2 (DCE2_RAT)			D4ADG2	IBA57, iron-sulfur cluster assembly (D4ADG2_RAT)
Q5EGY4	Synaptobrevin homolog YKT6 (YKT6_RAT)			F1M8A4	PTPRF-interacting protein alpha 2 (F1M8A4_RAT)
P18420	Proteasome subunit alpha type-1 (PSA1_RAT)			Q5U2U6	Cell death-inducing p53-target protein 1 (CDIP1_RAT)
P55053	Fatty acid-binding protein, epidermal (FABP5_RAT)			P62329	Thymosin beta-4 (TYB4_RAT)
P04775	Sodium channel protein type 2 subunit alpha (SCN2A_RAT)			Q63053	Activity-regulated cytoskeleton-associated protein (ARC_RAT)
P63081	V-type proton ATPase 16 kDa proteolipid subunit (VATL_RAT)			F1LWK7	Actin-binding LIM protein 1 (Fragment) (F1LWK7_RAT)
P47971	Neuronal pentraxin-1 (NPTX1_RAT)			Q921A2	Proton myo-inositol cotransporter (MYCT_RAT)
Q8R431	Monoglyceride lipase (MGLL_RAT)			D3Z9L0	Acylglycerol kinase (D3Z9L0_RAT)
D3ZZR9	Peptidylprolyl isomerase (D3ZZR9_RAT)			D3Z9R8	6.8 kDa mitochondrial proteolipid (68MP_RAT)
Q4FZT9	26S proteasome non-ATPase regulatory subunit 2 (PSMD2_RAT)			D3ZU84	Syntaxin-binding protein 5-like (D3ZU84_RAT)
Q9ESH6	Glutaredoxin-1 (GLRX1_RAT)			Q9JHU0	Dihydropyrimidinase-related protein 5 (DPYL5_RAT)
D3ZAN3	Alpha glucosidase 2 alpha neutral subunit (Predicted) (D3ZAN3_RAT)			Q68FQ0	T-complex protein 1 subunit epsilon (TCPE_RAT)
Q9EQS0	Transaldolase (TALDO_RAT)			P01355	Cholecystokinin (CCKN_RAT)
P02454	Collagen alpha-1(I) chain (CO1A1_RAT)			P10818	Cytochrome c oxidase subunit 6A1, mitochondrial (CX6A1_RAT)
D4A2G9	RAN-binding protein 1 (D4A2G9_RAT)			P97610	Synaptotagmin-12 (SYT12_RAT)
Q5U2P5	C2CD2-like (Q5U2P5_RAT)			Q924N5	Long-chain-fatty-acid--CoA ligase ACSBG1 (ACBG1_RAT)
A9CMA6	Transmembrane protein 163 (TM163_RAT)			A0A0G2K7Y2	Oxidation resistance protein 1 (A0A0G2K7Y2_RAT)
Q66H15	Regulator of microtubule dynamics protein 3 (RMD3_RAT)			B2GV73	Actin-related protein 2/3 complex subunit 3 (B2GV73_RAT)
Q68FQ0	T-complex protein 1 subunit epsilon (TCPE_RAT)			P0C0K7	Ephrin type-B receptor 6 (EPHB6_RAT)
D3ZKG1	Methylmalonyl CoA mutase (D3ZKG1_RAT)			F1LPD6	3-ketoacyl-CoA thiolase B, peroxisomal (F1LPD6_RAT)
D4A055	Voltage-dependent L-type calcium channel subunit beta-4 (CACB4_RAT)			B5DFI9	Pdk3 protein (B5DFI9_RAT)
D3Z9R8	6.8 kDa mitochondrial proteolipid (68MP_RAT)			D3ZKG1	Methylmalonyl CoA mutase (D3ZKG1_RAT)
M0RDK9	Acyl-CoA dehydrogenase family, member 8 (M0RDK9_RAT)			C0HL12	Adhesion G protein-coupled receptor B1 (AGRB1_RAT)
Q5RK17	Diablo homolog (Drosophila) (Q5RK17_RAT)			P14882	Propionyl-CoA carboxylase alpha chain, mitochondrial (PCCA_RAT)
Q5XIE6	3-hydroxyisobutyryl-CoA hydrolase, mitochondrial (HIBCH_RAT)			Q56A26	Oligodendrocytic myelin paranodal and inner loop protein (Q56A26_RAT)
Q5M821	Protein phosphatase 1H (PPM1H_RAT)			Q99MZ4	Glutathione hydrolase 7 (GGT7_RAT)
Q3MHS9	Chaperonin containing Tcp1, subunit 6A (Zeta 1) (Q3MHS9_RAT)			Q5GH59	XK-related protein 4 (XKR4_RAT)
Q9Z252	Protein lin-7 homolog B (LIN7B_RAT)			B2RYW4	39S ribosomal protein L53, mitochondrial (B2RYW4_RAT)
Q5FWU3	Autophagy-related protein 9A (ATG9A_RAT)			B2RZ37	Receptor expression-enhancing protein 5 (REEP5_RAT)
Q3KRE0	ATPase family AAA domain-containing protein 3 (ATAD3_RAT)			Q6AY04	m-AAA protease-interacting protein 1, mitochondrial (MAIP1_RAT)
D3ZSY8	TBC1 domain family, member 10b (D3ZSY8_RAT)			D4A5W8	Phosphatidylglycerophosphate synthase 1 (D4A5W8_RAT)
Q5XII0	Mammalian ependymin-related protein 1 (EPDR1_RAT)			O08651	D-3-phosphoglycerate dehydrogenase (SERA_RAT)
D3ZE85	DOMON domain-containing protein FRRS1L (FRS1L_RAT)			P62628	Dynein light chain roadblock-type 1 (DLRB1_RAT)
D3Z9Z0	Ankyrin 1 (D3Z9Z0_RAT)			P24368	Peptidyl-prolyl cis-trans isomerase B (PPIB_RAT)
D4ABB2	Megalencephalic leukoencephalopathy with subcortical cysts 1 (D4ABB2_RAT)			Q6P9V1	Tetraspanin (Q6P9V1_RAT)
F1M362	Golgin A7 family, member B (F1M362_RAT)			B0K014	D-aminoacyl-tRNA deacylase (B0K014_RAT)
Q5XIG9	Mitochondrial fission process 1 (Q5XIG9_RAT)			D3ZJK8	ATPase phospholipid transporting 8A1 (D3ZJK8_RAT)
Q5XIM0	BCS1 homolog, ubiquinol-cytochrome c reductase complex chaperone (Q5XIM0_RAT)			D3ZH39	Eph receptor B3 (D3ZH39_RAT)
D3ZCA0	Pyridoxal phosphate homeostasis protein (D3ZCA0_RAT)			D4A110	CKLF-like MARVEL transmembrane domain-containing 4 (D4A110_RAT)
F1LTW9	EFR3 homolog B (F1LTW9_RAT)			B2RZC0	Aig1 protein (B2RZC0_RAT)
D4A0A1	SOGA family member 3 (D4A0A1_RAT)			Q5XIT1	Microtubule-associated protein RP/EB family member 3 (MARE3_RAT)
F1LWK7	Actin-binding LIM protein 1 (Fragment) (F1LWK7_RAT)			D3ZZZ9	Catenin (Cadherin associated protein), delta 1 (Predicted), isoform CRA_a (D3ZZZ9_RAT)
D3ZY47	Similar to RIKEN cDNA 2310022B05 (D3ZY47_RAT)			P45479	Palmitoyl-protein thioesterase 1 (PPT1_RAT)
B1WBS4	Similar to Vacuolar protein sorting 26 homolog (VPS26 protein homolog), isoform CRA_a (B1WBS4_RAT)			Q568Z9	Phytanoyl-CoA hydroxylase-interacting protein (PHYIP_RAT)
D3ZHY9	RAS protein activator like 1 (GAP1 like) (Predicted) (D3ZHY9_RAT)			F1M3W5	Dmx-like 2 (F1M3W5_RAT)
Q4V7D2	Protein rogdi homolog (ROGDI_RAT)			D4ABI7	Very-long-chain (3R)-3-hydroxyacyl-CoA dehydratase (D4ABI7_RAT)
A1L1J8	RAB5B, member RAS oncogene family (A1L1J8_RAT)			D4A383	Protein tweety homolog (D4A383_RAT)
P01041	Cystatin-B (CYTB_RAT)			Q3B7U9	Peptidyl-prolyl cis-trans isomerase FKBP8 (FKBP8_RAT)
P62078	Mitochondrial import inner membrane translocase subunit Tim8 B (TIM8B_RAT)			Q5XII9	Mitochondrial fission regulator 1-like (MFR1L_RAT)
B2DD29	Serine/threonine-protein kinase BRSK1 (BRSK1_RAT)			B0BNM1	NAD(P)H-hydrate epimerase (NNRE_RAT)
Q6Q0N1	Cytosolic non-specific dipeptidase (CNDP2_RAT)			M0RAS4	Immunoglobin superfamily, member 21 (M0RAS4_RAT)
P35565	Calnexin (CALX_RAT)			Q6PST4	Atlastin-1 (ATLA1_RAT)
D3Z9D0	Similar to KIAA1549 protein (D3Z9D0_RAT)			P05197	Elongation factor 2 (EF2_RAT)
D3ZH39	Eph receptor B3 (D3ZH39_RAT)			P39069	Adenylate kinase isoenzyme 1 (KAD1_RAT)
M0R5U4	Adenylate cyclase 9 (M0R5U4_RAT)			M0R3V4	Myeloid-derived growth factor (M0R3V4_RAT)
Q56A26	Oligodendrocytic myelin paranodal and inner loop protein (Q56A26_RAT)			P62775	Myotrophin (MTPN_RAT)
F1LXC7	Hypothetical protein LOC100362814 (F1LXC7_RAT)			P54287	Voltage-dependent L-type calcium channel subunit beta-3 (CACB3_RAT)
P60901	Proteasome subunit alpha type-6 (PSA6_RAT)			F1LNP8	Nectin cell adhesion molecule 1 (F1LNP8_RAT)
F1LMV9	Coronin (F1LMV9_RAT)			B4F795	Choline transporter-like protein 2 (CTL2_RAT)
D3ZGN2	Copine 5 (D3ZGN2_RAT)			M0RAK2	RCG22622 (M0RAK2_RAT)
P52555	Endoplasmic reticulum resident protein 29 (ERP29_RAT)			B0BNF6	Membrane-associated ring finger (C3HC4) 5 (B0BNF6_RAT)
P04785	Protein disulfide-isomerase (PDIA1_RAT)			Q6AYQ8	Acylpyruvase FAHD1, mitochondrial (FAHD1_RAT)
Q03114	Cyclin-dependent-like kinase 5 (CDK5_RAT)			P00388	NADPH--cytochrome P450 reductase (NCPR_RAT)
P14882	Propionyl-CoA carboxylase alpha chain, mitochondrial (PCCA_RAT)			D3Z988	Family with sequence similarity 163, member B (D3Z988_RAT)
Q9Z270	Vesicle-associated membrane protein-associated protein A (VAPA_RAT)			D3ZL85	Cytochrome c heme lyase (D3ZL85_RAT)
Q566R0	Acyl-coenzyme A thioesterase THEM4 (THEM4_RAT)			F8WFH6	Protein FAM131B (F8WFH6_RAT)
P56522	NADPH:adrenodoxin oxidoreductase, mitochondrial (ADRO_RAT)			F1LMV9	Coronin (F1LMV9_RAT)
G3V928	LDL receptor-related protein 1 (G3V928_RAT)			M0RCH6	Uncharacterized protein (M0RCH6_RAT)
Q68FQ9	LanC lantibiotic synthetase component C-like 2 (Bacterial) (Q68FQ9_RAT)			Q4FZX5	Methionine-R-sulfoxide reductase B2, mitochondrial (MSRB2_RAT)
B4F795	Choline transporter-like protein 2 (CTL2_RAT)			D4A7T8	Family with sequence similarity 81, member A (D4A7T8_RAT)
O88377	Phosphatidylinositol 5-phosphate 4-kinase type-2 beta (PI42B_RAT)			Q5U3Z7	Serine hydroxymethyltransferase (Q5U3Z7_RAT)
Q0ZCA7	C-type lectin domain family 2 member L (CLC2L_RAT)			G3V6U3	ALG2, alpha-1,3/1,6-mannosyltransferase (G3V6U3_RAT)
D4A6F2	Ly6/neurotoxin 1 (D4A6F2_RAT)			P52481	Adenylyl cyclase-associated protein 2 (CAP2_RAT)
B2RYF6	CLPTM1, transmembrane protein (B2RYF6_RAT)			P04631	Protein S100-B (S100B_RAT)
D3ZM21	Catechol-O-methyltransferase domain containing 1 (Predicted), isoform CRA_a (D3ZM21_RAT)			B2RZD1	Protein transport protein Sec61 subunit beta (B2RZD1_RAT)
D3ZWC6	Syntrophin, basic 1 (Predicted) (D3ZWC6_RAT)			P84817	Mitochondrial fission 1 protein (FIS1_RAT)
Q6MG60	N(G),N(G)-dimethylarginine dimethylaminohydrolase 2 (DDAH2_RAT)			M0R6L8	DnaJ heat shock protein family (Hsp40) member C19 (M0R6L8_RAT)
Q9EPJ3	28S ribosomal protein S26, mitochondrial (RT26_RAT)			F1MAH6	Cadherin 11 (F1MAH6_RAT)
Q64361	Latexin (LXN_RAT)			F1M820	Sorbin and SH3 domain-containing protein 1 (F1M820_RAT)
Q68FT1	Ubiquinone biosynthesis protein COQ9, mitochondrial (COQ9_RAT)			D4ACB8	Chaperonin subunit 8 (Theta) (Predicted), isoform CRA_a (D4ACB8_RAT)
Q6PEC1	Tubulin-specific chaperone A (TBCA_RAT)			D3ZM09	Seryl-tRNA synthetase 2 (Predicted) (D3ZM09_RAT)
P54287	Voltage-dependent L-type calcium channel subunit beta-3 (CACB3_RAT)			A0A0G2JZF6	NADH:ubiquinone oxidoreductase complex assembly factor 2 (A0A0G2JZF6_RAT)
P11348	Dihydropteridine reductase (DHPR_RAT)			F1LLX6	Calcium-dependent secretion activator 1 (F1LLX6_RAT)
B2RYN1	Fructosamine-3-kinase-related protein (B2RYN1_RAT)			D3ZZV1	Presequence translocase-associated motor 16 (D3ZZV1_RAT)
B2RYQ2	Serine/threonine-protein phosphatase 2A activator (B2RYQ2_RAT)			P19139	Casein kinase II subunit alpha (CSK21_RAT)
D3ZC63	Cytidine/uridine monophosphate kinase 2 (D3ZC63_RAT)			A6Y7S3	Potassium channel tetramerisation domain containing 8 (Predicted) (A6Y7S3_RAT)
B5DFK6	Adaptor-related protein complex 3, delta 1 subunit (B5DFK6_RAT)			Q6MGB5	Estradiol 17-beta-dehydrogenase 8 (DHB8_RAT)
D3ZV52	Intersectin-1 (D3ZV52_RAT)			Q5XIE1	Protein THEM6 (THEM6_RAT)
D4A0X3	BTB (POZ) domain-containing 8 (D4A0X3_RAT)			F1LR18	Rho GTPase-activating protein 39 (F1LR18_RAT)
F1LM33	Leucine-rich PPR motif-containing protein, mitochondrial (F1LM33_RAT)			P63036	DnaJ homolog subfamily A member 1 (DNJA1_RAT)
Q63570	26S proteasome regulatory subunit 6B (PRS6B_RAT)			Q5U1Z9	Metaxin 2 (Q5U1Z9_RAT)
F1LM64	Histone deacetylase (F1LM64_RAT)			Q3KRE2	Methyltransferase like 7A, isoform CRA_b (Q3KRE2_RAT)
Q9R0I8	Phosphatidylinositol 5-phosphate 4-kinase type-2 alpha (PI42A_RAT)			B2RYW8	MICOS complex subunit Mic10 (MIC10_RAT)
Q6P791	Ragulator complex protein LAMTOR1 (LTOR1_RAT)			A0A0G2K3V4	O-linked N-acetylglucosamine (GlcNAc) transferase (UDP-N-acetylglucosamine:polypeptide-N-acetylglucosaminyl transferase), isoform CRA_a (A0A0G2K3V4_RAT)
P07171	Calbindin (CALB1_RAT)			Q3MIE4	Synaptic vesicle membrane protein VAT-1 homolog (VAT1_RAT)
G3V746	Glutamate receptor ionotropic, NMDA 2B (G3V746_RAT)			Q4V8F9	Hydroxysteroid dehydrogenase-like protein 2 (HSDL2_RAT)
A0A0G2JXN8	Oxysterol-binding protein (A0A0G2JXN8_RAT)			D3ZKT0	Phosphatidate cytidylyltransferase, mitochondrial (D3ZKT0_RAT)
D3Z9L0	Acylglycerol kinase (D3Z9L0_RAT)			Q04400	Adenylate cyclase type 5 (ADCY5_RAT)
Q924N5	Long-chain-fatty-acid--CoA ligase ACSBG1 (ACBG1_RAT)			D3ZA85	Histone cell cycle regulation defective interacting protein 5 (Predicted), isoform CRA_a (D3ZA85_RAT)
P97615	Thioredoxin, mitochondrial (THIOM_RAT)			Q6AY23	Pyrroline-5-carboxylate reductase 2 (P5CR2_RAT)
P26431	Sodium/hydrogen exchanger 1 (SL9A1_RAT)			D4A6F2	Ly6/neurotoxin 1 (D4A6F2_RAT)
D3ZVS2	L-2-hydroxyglutarate dehydrogenase (D3ZVS2_RAT)			D3ZTG3	Family with sequence similarity 171, member B (D3ZTG3_RAT)
Q568Y7	Noelin-2 (NOE2_RAT)			P62744	AP-2 complex subunit sigma (AP2S1_RAT)
Q62720	Zinc transporter 1 (ZNT1_RAT)			A0A0G2K9L2	Target of myb1-like 2 membrane-trafficking protein (A0A0G2K9L2_RAT)
O35867	Neurabin-1 (NEB1_RAT)			Q5XIC0	Enoyl-CoA delta isomerase 2, mitochondrial (ECI2_RAT)
B0BNF6	Membrane-associated ring finger (C3HC4) 5 (B0BNF6_RAT)			D3ZUY0	Retinol dehydrogenase 14 (D3ZUY0_RAT)
B1H267	Sorting nexin-5 (SNX5_RAT)			Q68FT1	Ubiquinone biosynthesis protein COQ9, mitochondrial (COQ9_RAT)
Q5BJR4	Protein prune homolog 2 (PRUN2_RAT)			Q9JK00	Sodium channel subunit beta-3 (SCN3B_RAT)
M0RC99	Ras-related protein Rab-5A (RAB5A_RAT)			F1M9V7	Aminopeptidase (F1M9V7_RAT)
Q9Z0G8	WAS/WASL-interacting protein family member 3 (WIPF3_RAT)			Q5HZA9	Transmembrane protein 126A (T126A_RAT)
Q5XII9	Mitochondrial fission regulator 1-like (MFR1L_RAT)			Q91ZN1	Coronin-1A (COR1A_RAT)
P63036	DnaJ homolog subfamily A member 1 (DNJA1_RAT)			Q5U300	Ubiquitin-like modifier-activating enzyme 1 (UBA1_RAT)
F8WFH6	Protein FAM131B (F8WFH6_RAT)			Q5FVH8	Regulator of G-protein signaling 7-binding protein (R7BP_RAT)
Q5FVH8	Regulator of G-protein signaling 7-binding protein (R7BP_RAT)			D4A1D3	Sacsin molecular chaperone (D4A1D3_RAT)
Q6MGB5	Estradiol 17-beta-dehydrogenase 8 (DHB8_RAT)			D4ADS9	EFR3 homolog A (D4ADS9_RAT)
Q5XIT9	Methylcrotonoyl-CoA carboxylase beta chain, mitochondrial (MCCB_RAT)			F1LTW9	EFR3 homolog B (F1LTW9_RAT)
F1M471	EPM2A-interacting protein 1 (F1M471_RAT)			D4A0A1	SOGA family member 3 (D4A0A1_RAT)
B1WBW4	Armadillo repeat-containing protein 10 (ARM10_RAT)			G3V6R7	3-oxoacyl-[acyl-carrier-protein] synthase, mitochondrial (G3V6R7_RAT)
D3ZA85	Histone cell cycle regulation defective interacting protein 5 (Predicted), isoform CRA_a (D3ZA85_RAT)			A0A0G2JST3	Keratin, type II cytoskeletal 1 (A0A0G2JST3_RAT)
Q6GMM8	Long-chain fatty acid transport protein 1 (Q6GMM8_RAT)			O35814	Stress-induced-phosphoprotein 1 (STIP1_RAT)
Q499N5	Acyl-CoA synthetase family member 2, mitochondrial (ACSF2_RAT)			Q52KJ9	Thioredoxin domain containing 1 (Q52KJ9_RAT)
D4A6C5	Rho GTPase-activating protein 1 (D4A6C5_RAT)			A2RUW1	Toll-interacting protein (TOLIP_RAT)
Q6PST4	Atlastin-1 (ATLA1_RAT)			Q6MG60	N(G),N(G)-dimethylarginine dimethylaminohydrolase 2 (DDAH2_RAT)
B1WC33	CDC42 effector protein (Rho GTPase binding) 4 (Predicted), isoform CRA_a (B1WC33_RAT)			P60042	Somatostatin (SMS_RAT)
P84817	Mitochondrial fission 1 protein (FIS1_RAT)			D4A830	Pyrophosphatase (inorganic) 2 (D4A830_RAT)
Q9QX69	LanC-like protein 1 (LANC1_RAT)			D3ZIP8	Endonuclease domain-containing 1 (D3ZIP8_RAT)
F1LNP8	Nectin cell adhesion molecule 1 (F1LNP8_RAT)			A0A0G2JZP9	Ring finger protein 11-like 1 (A0A0G2JZP9_RAT)
D3Z9I1	Cytochrome C oxidase assembly factor 3 (D3Z9I1_RAT)			O88377	Phosphatidylinositol 5-phosphate 4-kinase type-2 beta (PI42B_RAT)
B5DFI9	Pdk3 protein (B5DFI9_RAT)			G3V624	Coronin (G3V624_RAT)
O70257	Syntaxin-7 (STX7_RAT)			D3ZB51	Protein turtle homolog B (TUTLB_RAT)
Q5FVI3	Leucine-rich repeat-containing protein 57 (LRC57_RAT)			D3ZAQ0	FUN14 domain-containing 2 (D3ZAQ0_RAT)
D3ZG88	Mammary tumor virus receptor 2, isoform CRA_a (D3ZG88_RAT)			G3V7V3	Solute carrier family 27 (Fatty acid transporter), member 4 (G3V7V3_RAT)
D3ZRC4	Patatin-like phospholipase domain-containing 8 (D3ZRC4_RAT)			D3ZG85	Cyclin-dependent kinase-like 5 (D3ZG85_RAT)
Q5XI77	Annexin (Q5XI77_RAT)			Q5XIK2	Thioredoxin-related transmembrane protein 2 (TMX2_RAT)
Q6AY23	Pyrroline-5-carboxylate reductase 2 (P5CR2_RAT)			Q642B0	Glypican 4 (Q642B0_RAT)
Q5MJ12	F-box/LRR-repeat protein 16 (FXL16_RAT)			D3ZRC4	Patatin-like phospholipase domain-containing 8 (D3ZRC4_RAT)
B0BNM1	NAD(P)H-hydrate epimerase (NNRE_RAT)			B5DFN3	Ubiquinol-cytochrome-c reductase complex assembly factor 2 (UQCC2_RAT)
Q921A2	Proton myo-inositol cotransporter (MYCT_RAT)			D4ABM3	Dishevelled associated activator of morphogenesis 1 (Predicted) (D4ABM3_RAT)
Q68FX9	NAD-dependent protein deacylase sirtuin-5, mitochondrial (SIR5_RAT)			D3ZDX5	Plexin B1 (D3ZDX5_RAT)
B0BN06	Bcas3 protein (Fragment) (B0BN06_RAT)			Q9ERH3	WD repeat-containing protein 7 (WDR7_RAT)
Q68FW7	Threonine--tRNA ligase, mitochondrial (SYTM_RAT)			Q66HA8	Heat shock protein 105 kDa (HS105_RAT)
A0A0G2JU11	Rap guanine nucleotide exchange factor 2 (A0A0G2JU11_RAT)			A0A0G2K350	NSF attachment protein gamma (A0A0G2K350_RAT)
D4A4M0	Shisa family member 6 (D4A4M0_RAT)			Q63635	Syntaxin-6 (STX6_RAT)
G3V6U3	ALG2, alpha-1,3/1,6-mannosyltransferase (G3V6U3_RAT)			Q2IBD4	Cortactin-binding protein 2 (CTTB2_RAT)
B2GV74	Kinesin light chain 2 (B2GV74_RAT)			Q9QX69	LanC-like protein 1 (LANC1_RAT)
D3ZQ02	WD repeat domain 37 (D3ZQ02_RAT)			D4A8Y0	Claudin 12 (D4A8Y0_RAT)
F1M8A4	PTPRF-interacting protein alpha 2 (F1M8A4_RAT)			Q9WVJ4	Synaptojanin-2-binding protein (SYJ2B_RAT)
B1WBY5	DnaJ (Hsp40) homolog, subfamily C, member 11 (B1WBY5_RAT)			P62963	Profilin-1 (PROF1_RAT)
F1LNF0	Myosin heavy chain 14 (F1LNF0_RAT)			G3V8T7	RCG51933, isoform CRA_a (G3V8T7_RAT)
P61023	Calcineurin B homologous protein 1 (CHP1_RAT)			Q66HG9	Mitochondrial antiviral-signaling protein (MAVS_RAT)
D3ZM09	Seryl-tRNA synthetase 2 (Predicted) (D3ZM09_RAT)			D4A0X3	BTB (POZ) domain-containing 8 (D4A0X3_RAT)
D4A264	Zinc-binding alcohol dehydrogenase, domain-containing 2 (D4A264_RAT)			Q64361	Latexin (LXN_RAT)
Q5U1W6	MICOS complex subunit (Q5U1W6_RAT)			P61023	Calcineurin B homologous protein 1 (CHP1_RAT)
D3ZU84	Syntaxin-binding protein 5-like (D3ZU84_RAT)			Q68FX9	NAD-dependent protein deacylase sirtuin-5, mitochondrial (SIR5_RAT)
P60042	Somatostatin (SMS_RAT)			Q5I0D1	Glyoxalase domain-containing protein 4 (GLOD4_RAT)
A0A0G2JTG3	Sushi domain-containing 1 (A0A0G2JTG3_RAT)			A9CMA6	Transmembrane protein 163 (TM163_RAT)
Q64428	Trifunctional enzyme subunit alpha, mitochondrial (ECHA_RAT)			P52759	2-iminobutanoate/2-iminopropanoate deaminase (RIDA_RAT)
D4AAE9	CDGSH iron sulfur domain 2 (D4AAE9_RAT)			P70500	CDP-diacylglycerol--inositol 3-phosphatidyltransferase (CDIPT_RAT)
D3ZZZ9	Catenin (Cadherin associated protein), delta 1 (Predicted), isoform CRA_a (D3ZZZ9_RAT)			D3ZG95	Mitochondrial calcium uptake family, member 3 (D3ZG95_RAT)
D4A746	GDP-mannose pyrophosphorylase B (D4A746_RAT)			D3ZEG8	Translocase of inner mitochondrial membrane 29 (D3ZEG8_RAT)
P00388	NADPH--cytochrome P450 reductase (NCPR_RAT)			M0R6E0	Phospholipid-transporting ATPase (M0R6E0_RAT)
D4A3D9	Serine/threonine kinase 32C (D4A3D9_RAT)			D3ZUX7	Acyl-CoA synthetase family member 3 (D3ZUX7_RAT)
D3ZUE3	UBX domain containing 6 (Predicted), isoform CRA_a (D3ZUE3_RAT)			D4A249	Metallo-beta-lactamase domain-containing 2 (D4A249_RAT)
Q7TMZ5	ADP-ribosylation factor-like 6 interacting protein 1 (Q7TMZ5_RAT)			Q5PPM8	Type 1 phosphatidylinositol 4,5-bisphosphate 4-phosphatase (PP4P1_RAT)
D3ZUX7	Acyl-CoA synthetase family member 3 (D3ZUX7_RAT)			D4ACA5	Mitochondrial import inner membrane translocase subunit TIM17 (D4ACA5_RAT)
D3ZG85	Cyclin-dependent kinase-like 5 (D3ZG85_RAT)			D3ZVQ0	Ubiquitinyl hydrolase 1 (D3ZVQ0_RAT)
P85973	Purine nucleoside phosphorylase (PNPH_RAT)			Q5M7W7	Probable proline--tRNA ligase, mitochondrial (SYPM_RAT)
D3ZDR2	Charged multivesicular body protein 6 (D3ZDR2_RAT)			F1M8K0	Dystroglycan 1 (F1M8K0_RAT)
Q5U2N3	Membrane-associated phosphatidylinositol transfer protein 1 (PITM1_RAT)			G3V9M3	RCG28460 (G3V9M3_RAT)
Q4FZU0	Acid phosphatase 6, lysophosphatidic (Q4FZU0_RAT)			P15650	Long-chain specific acyl-CoA dehydrogenase, mitochondrial (ACADL_RAT)
Q3B7U9	Peptidyl-prolyl cis-trans isomerase FKBP8 (FKBP8_RAT)			P07943	Aldose reductase (ALDR_RAT)
P27139	Carbonic anhydrase 2 (CAH2_RAT)			Q9R0I8	Phosphatidylinositol 5-phosphate 4-kinase type-2 alpha (PI42A_RAT)
D4ABI7	Very-long-chain (3R)-3-hydroxyacyl-CoA dehydratase (D4ABI7_RAT)			Q9JKW1	Mitochondrial import inner membrane translocase subunit Tim22 (TIM22_RAT)
Q91ZW1	Transcription factor A, mitochondrial (TFAM_RAT)			P23711	Heme oxygenase 2 (HMOX2_RAT)
Q63584	Transmembrane emp24 domain-containing protein 10 (TMEDA_RAT)			D4A772	Dystrobrevin (D4A772_RAT)
Q3ZBA0	Tectonin beta-propeller repeat-containing protein 1 (TCPR1_RAT)			Q5XII0	Mammalian ependymin-related protein 1 (EPDR1_RAT)
A0A0G2JTR4	Active BCR-related (A0A0G2JTR4_RAT)			Q5XFV8	Cytochrome c oxidase assembly protein COX14 (COX14_RAT)
B0BNB2	Density-regulated protein (B0BNB2_RAT)			Q62720	Zinc transporter 1 (ZNT1_RAT)
Q5M7W7	Probable proline--tRNA ligase, mitochondrial (SYPM_RAT)			D3ZVS2	L-2-hydroxyglutarate dehydrogenase (D3ZVS2_RAT)
A0JN29	Limb and neural patterns (A0JN29_RAT)			Q5RKI1	Eukaryotic initiation factor 4A-II (IF4A2_RAT)
Q6AYR2	Protein NDRG3 (NDRG3_RAT)			D3ZUE3	UBX domain containing 6 (Predicted), isoform CRA_a (D3ZUE3_RAT)
B2RYG6	Ubiquitin thioesterase OTUB1 (OTUB1_RAT)			B2GUZ6	Reticulon 4-interacting protein 1 (B2GUZ6_RAT)
D4A5W8	Phosphatidylglycerophosphate synthase 1 (D4A5W8_RAT)			P28480	T-complex protein 1 subunit alpha (TCPA_RAT)
F1LSH6	Potassium/sodium hyperpolarization-activated cyclic nucleotide-gated channel 1 (F1LSH6_RAT)			D4ADU2	Solute carrier family 7 member 11 (D4ADU2_RAT)
Q5U2U6	Cell death-inducing p53-target protein 1 (CDIP1_RAT)			D4A264	Zinc-binding alcohol dehydrogenase, domain-containing 2 (D4A264_RAT)
P63031	Mitochondrial pyruvate carrier 1 (MPC1_RAT)			P26431	Sodium/hydrogen exchanger 1 (SL9A1_RAT)
Q9JHW0	Proteasome subunit beta type-7 (PSB7_RAT)			Q3B8N9	Biphenyl hydrolase-like (Q3B8N9_RAT)
D4A4T0	STIP1 homology and U-Box containing protein 1, isoform CRA_b (D4A4T0_RAT)			Q05683	Glutamate decarboxylase 2 (DCE2_RAT)
Q63635	Syntaxin-6 (STX6_RAT)			P11348	Dihydropteridine reductase (DHPR_RAT)
Q6P9V6	Proteasome subunit alpha type (Q6P9V6_RAT)			A0A0G2JZ88	Similar to hypothetical protein A530094D01 (A0A0G2JZ88_RAT)
M0RAP5	SET-binding factor 1 (M0RAP5_RAT)			Q91ZY8	E3 ubiquitin-protein ligase TRIM9 (TRIM9_RAT)
Q4FZX5	Methionine-R-sulfoxide reductase B2, mitochondrial (MSRB2_RAT)			D3Z9H2	Hyaluronan and proteoglycan link protein 4 (D3Z9H2_RAT)
B2RZ79	Iron-sulfur cluster assembly enzyme (B2RZ79_RAT)			D3ZQP6	Sema domain, immunoglobulin domain (Ig), and GPI membrane anchor, (Semaphorin) 7A (Predicted) (D3ZQP6_RAT)
Q5GH59	XK-related protein 4 (XKR4_RAT)			D4A3D4	Abhydrolase domain containing 3 (Predicted) (D4A3D4_RAT)
Q5XIA5	Coenzyme A synthase (Q5XIA5_RAT)			D4A5I9	Myosin VI (D4A5I9_RAT)
P21531	60S ribosomal protein L3 (RL3_RAT)			Q6AXM8	Serum paraoxonase/arylesterase 2 (PON2_RAT)
B5DEN5	Eukaryotic translation elongation factor 1 beta 2 (B5DEN5_RAT)			F1LN69	Misshapen-like kinase 1 (F1LN69_RAT)
Q5U2P2	Immunoglobulin superfamily member 11 (IGS11_RAT)			Q9JI15	Calcium/calmodulin-dependent protein kinase II inhibitor 1 (CK2N1_RAT)
F1LR18	Rho GTPase-activating protein 39 (F1LR18_RAT)			B2DD29	Serine/threonine-protein kinase BRSK1 (BRSK1_RAT)
D4ADG2	IBA57, iron-sulfur cluster assembly (D4ADG2_RAT)			D3ZCI5	Syntaxin-binding protein 6 (D3ZCI5_RAT)
Q80Z30	Protein phosphatase 1E (PPM1E_RAT)			Q5FVL8	ATP-binding cassette subfamily B member 10 (Q5FVL8_RAT)
D3ZTG3	Family with sequence similarity 171, member B (D3ZTG3_RAT)			G3V8A5	Vacuolar protein sorting-associated protein 35 (G3V8A5_RAT)
Q4FZT2	Protein phosphatase methylesterase 1 (PPME1_RAT)			A0A0G2K3X0	Dermokine (A0A0G2K3X0_RAT)
P31421	Metabotropic glutamate receptor 2 (GRM2_RAT)			P12785	Fatty acid synthase (FAS_RAT)
Q63362	NADH dehydrogenase [ubiquinone] 1 alpha subcomplex subunit 5 (NDUA5_RAT)			P19944	60S acidic ribosomal protein P1 (RLA1_RAT)
Q1RP74	RCG53953, isoform CRA_a (Q1RP74_RAT)			B4F7A9	Casein kinase 2 alpha 2 (B4F7A9_RAT)
M0RAS4	Immunoglobin superfamily, member 21 (M0RAS4_RAT)			D4AE00	AP-3 complex subunit beta (D4AE00_RAT)
D3ZLU0	C2 calcium-dependent domain-containing 4C (D3ZLU0_RAT)			D4A3E8	Mitochondrial ribosomal protein S27 (D4A3E8_RAT)
Q9JMB5	Proteasomal ubiquitin receptor ADRM1 (ADRM1_RAT)			D3ZQ02	WD repeat domain 37 (D3ZQ02_RAT)
O54924	Exocyst complex component 8 (EXOC8_RAT)			D4A520	PTC7 protein phosphatase homolog (D4A520_RAT)
P63029	Translationally-controlled tumor protein (TCTP_RAT)			D3ZYM7	LYR motif-containing 4 (D3ZYM7_RAT)
Q6P4Z9	COP9 signalosome complex subunit 8 (CSN8_RAT)			Q6J4I0	Protein phosphatase 1 regulatory subunit 1B (PPR1B_RAT)
D3ZWW5	RCG64242 (D3ZWW5_RAT)			Q5PQL7	Integral membrane protein 2C (ITM2C_RAT)
Q4QR73	DnaJ (Hsp40) homolog, subfamily A, member 4 (Q4QR73_RAT)			O89035	Mitochondrial dicarboxylate carrier (O89035_RAT)
Q07205	Eukaryotic translation initiation factor 5 (IF5_RAT)			A0A0G2JUR5	Myosin phosphatase Rho-interacting protein (A0A0G2JUR5_RAT)
Q99MZ4	Glutathione hydrolase 7 (GGT7_RAT)			P18163	Long-chain-fatty-acid--CoA ligase 1 (ACSL1_RAT)
P55051	Fatty acid-binding protein, brain (FABP7_RAT)			D3ZYT2	Mitochondrial ribosomal protein S5 (D3ZYT2_RAT)
D3ZIP8	Endonuclease domain-containing 1 (D3ZIP8_RAT)			B4F7A1	Complex III assembly factor LYRM7 (LYRM7_RAT)
D3ZBU7	Similar to putative protein (5S487) (D3ZBU7_RAT)			D3ZLU0	C2 calcium-dependent domain-containing 4C (D3ZLU0_RAT)
D3ZWX4	NCK-interacting protein with SH3 domain (D3ZWX4_RAT)			Q5XIC2	Evolutionarily conserved signaling intermediate in Toll pathway, mitochondrial (ECSIT_RAT)
P19643	Amine oxidase [flavin-containing] B (AOFB_RAT)			Q6MG85	1-acyl-sn-glycerol-3-phosphate acyltransferase (Q6MG85_RAT)
P04631	Protein S100-B (S100B_RAT)			Q5MJ12	F-box/LRR-repeat protein 16 (FXL16_RAT)
D4ADS9	EFR3 homolog A (D4ADS9_RAT)			D3ZXA6	Pyruvate dehydrogenase phosphatase regulatory subunit (D3ZXA6_RAT)
F1LPV8	Succinate--CoA ligase [GDP-forming] subunit beta, mitochondrial (F1LPV8_RAT)			D3ZAN3	Alpha glucosidase 2 alpha neutral subunit (Predicted) (D3ZAN3_RAT)
Q68FR6	Elongation factor 1-gamma (EF1G_RAT)			Q03346	Mitochondrial-processing peptidase subunit beta (MPPB_RAT)
Q66HR2	Microtubule-associated protein RP/EB family member 1 (MARE1_RAT)			F1LSH6	Potassium/sodium hyperpolarization-activated cyclic nucleotide-gated channel 1 (F1LSH6_RAT)
D4A1B8	Dynactin subunit 3 (D4A1B8_RAT)			D4A9H7	Similar to RIKEN cDNA 2610039E05 (Predicted), isoform CRA_a (D4A9H7_RAT)
A0A0G2JTA0	FAS-associated factor 2 (A0A0G2JTA0_RAT)			Q5EAN5	Secretory carrier-associated membrane protein (Q5EAN5_RAT)
M0R7U1	Adenylate kinase 5 (M0R7U1_RAT)			Q5XIU9	Membrane-associated progesterone receptor component 2 (PGRC2_RAT)
F1MAH6	Cadherin 11 (F1MAH6_RAT)			P51635	Alcohol dehydrogenase [NADP(+)] (AK1A1_RAT)
Q5PPM8	Type 1 phosphatidylinositol 4,5-bisphosphate 4-phosphatase (PP4P1_RAT)			D3ZNQ6	Ubiquitin-conjugating enzyme E2M (D3ZNQ6_RAT)
D4AC23	Chaperonin-containing TCP1 subunit 7 (D4AC23_RAT)			Q1M168	Caytaxin (ATCAY_RAT)
D3ZQB6	Cat eye syndrome chromosome region, candidate 5 (D3ZQB6_RAT)			D4A4M0	Shisa family member 6 (D4A4M0_RAT)
D4A383	Protein tweety homolog (D4A383_RAT)			A0A0H2UHM0	Vacuolar protein sorting-associated protein 28 homolog (A0A0H2UHM0_RAT)
D3ZQP6	Sema domain, immunoglobulin domain (Ig), and GPI membrane anchor, (Semaphorin) 7A (Predicted) (D3ZQP6_RAT)			Q5XIE8	Integral membrane protein 2B (ITM2B_RAT)
G3V8T7	RCG51933, isoform CRA_a (G3V8T7_RAT)			E9PT53	Wolfram syndrome 1 homolog (Human) (E9PT53_RAT)
Q6PCT9	Proteasome (Prosome, macropain) 26S subunit, non-ATPase, 6 (Q6PCT9_RAT)			O35264	Platelet-activating factor acetylhydrolase IB subunit beta (PA1B2_RAT)
M0R697	Cat eye syndrome chromosome region, candidate 6 (M0R697_RAT)			Q9EPJ3	28S ribosomal protein S26, mitochondrial (RT26_RAT)
P29117	Peptidyl-prolyl cis-trans isomerase F, mitochondrial (PPIF_RAT)			P0C6T3	Proline-rich protein 7 (PRR7_RAT)
Q641Z6	EH domain-containing protein 1 (EHD1_RAT)			Q5XIW0	Mitochondrial import inner membrane translocase subunit TIM23 (Q5XIW0_RAT)
P0C6T3	Proline-rich protein 7 (PRR7_RAT)			Q9JJ76	Casein kinase 1 epsilon (Q9JJ76_RAT)
E9PT53	Wolfram syndrome 1 homolog (Human) (E9PT53_RAT)			Q3T1J1	Eukaryotic translation initiation factor 5A-1 (IF5A1_RAT)
P62744	AP-2 complex subunit sigma (AP2S1_RAT)			D3ZBH5	Lemur tyrosine kinase 2 (D3ZBH5_RAT)
P97878	Exocyst complex component 5 (EXOC5_RAT)			Q4V8I7	Volume-regulated anion channel subunit LRRC8A (LRC8A_RAT)
P09456	cAMP-dependent protein kinase type I-alpha regulatory subunit (KAP0_RAT)			Q9Z0G8	WAS/WASL-interacting protein family member 3 (WIPF3_RAT)
Q5XFV8	Cytochrome c oxidase assembly protein COX14 (COX14_RAT)			P37397	Calponin-3 (CNN3_RAT)
D4A304	DIRAS family GTPase 1 (D4A304_RAT)			G3V6G7	Polyribonucleotide nucleotidyltransferase 1 (G3V6G7_RAT)
B0BN85	Protein SGT1 homolog (SGT1_RAT)			P10499	Potassium voltage-gated channel subfamily A member 1 (KCNA1_RAT)
D4ADF5	Programmed cell death 5 (D4ADF5_RAT)			Q5XIA5	Coenzyme A synthase (Q5XIA5_RAT)
B2RZ37	Receptor expression-enhancing protein 5 (REEP5_RAT)			P85973	Purine nucleoside phosphorylase (PNPH_RAT)
D4A520	PTC7 protein phosphatase homolog (D4A520_RAT)			D3ZFJ6	Lactamase, beta (D3ZFJ6_RAT)
Q6J4I0	Protein phosphatase 1 regulatory subunit 1B (PPR1B_RAT)			Q642G4	Peroxisomal membrane protein PEX14 (PEX14_RAT)
B2RYP4	Sorting nexin 2 (B2RYP4_RAT)			P55051	Fatty acid-binding protein, brain (FABP7_RAT)
Q6AY04	m-AAA protease-interacting protein 1, mitochondrial (MAIP1_RAT)			B0BMY6	LOC64038 protein (B0BMY6_RAT)
Q66HG9	Mitochondrial antiviral-signaling protein (MAVS_RAT)			D3ZHX3	DIRAS family GTPase 2 (D3ZHX3_RAT)
D3ZTW9	Endonuclease G-like 1 (Predicted), isoform CRA_d (D3ZTW9_RAT)			D3ZT47	Family with sequence similarity 171, member A2 (D3ZT47_RAT)
D3ZP47	Phosphohistidine phosphatase 1 (D3ZP47_RAT)			D3ZQB6	Cat eye syndrome chromosome region, candidate 5 (D3ZQB6_RAT)
F1LRE1	Glutathione reductase (F1LRE1_RAT)			B0BNE5	S-formylglutathione hydrolase (ESTD_RAT)
Q62785	28 kDa heat- and acid-stable phosphoprotein (HAP28_RAT)			D3ZDS8	Zinc finger RANBP2-type-containing 3 (D3ZDS8_RAT)
D4A4U3	Magnesium-dependent phosphatase 1 (D4A4U3_RAT)			Q587K4	Leucine-rich repeat-containing protein 73 (LRC73_RAT)
A6JUQ6	Clavesin-2 (CLVS2_RAT)			B2RZ79	Iron-sulfur cluster assembly enzyme (B2RZ79_RAT)
F1M8K0	Dystroglycan 1 (F1M8K0_RAT)			Q63584	Transmembrane emp24 domain-containing protein 10 (TMEDA_RAT)
A0A140UHX6	Spectrin beta chain (A0A140UHX6_RAT)			G3V982	Engulfment and cell motility 2 (G3V982_RAT)
B5DFN3	Ubiquinol-cytochrome-c reductase complex assembly factor 2 (UQCC2_RAT)			B4F7F3	ARVCF, delta catenin family member (B4F7F3_RAT)
Q9QVC8	Peptidyl-prolyl cis-trans isomerase FKBP4 (FKBP4_RAT)			D3ZTN2	COX assembly mitochondrial protein (D3ZTN2_RAT)
D4A249	Metallo-beta-lactamase domain-containing 2 (D4A249_RAT)			D4A8V2	Coiled-coil domain-containing 177 (D4A8V2_RAT)
Q4V8I7	Volume-regulated anion channel subunit LRRC8A (LRC8A_RAT)			D3ZXF9	Mitochondrial ribosomal protein L12 (D3ZXF9_RAT)
P37397	Calponin-3 (CNN3_RAT)			A0JN29	Limb and neural patterns (A0JN29_RAT)
E9PT51	DNA polymerase delta-interacting protein 2 (E9PT51_RAT)			D3ZF03	Apoptosis-inducing factor, mitochondria-associated 3 (D3ZF03_RAT)
Q80W98	Small glutamine-rich tetratricopeptide repeat-containing protein beta (SGTB_RAT)			D3ZXT1	Leucine rich repeat containing 4C (Predicted), isoform CRA_a (D3ZXT1_RAT)
D4ADD3	HECT, C2 and WW domain-containing E3 ubiquitin protein ligase 2 (D4ADD3_RAT)			D3ZDR2	Charged multivesicular body protein 6 (D3ZDR2_RAT)
Q7TSA0	Mitochondrial Rho GTPase 2 (MIRO2_RAT)			Q5RJR2	Twinfilin-1 (TWF1_RAT)
B4F779	Adaptor protein, phosphotyrosine interaction, PH domain and leucine zipper containing 2 (B4F779_RAT)			D3ZBU7	Similar to putative protein (5S487) (D3ZBU7_RAT)
F1M403	Ubiquitin-conjugating enzyme E2O (F1M403_RAT)			D3ZPN3	Myeloid leukemia factor 2 (D3ZPN3_RAT)
D3ZZV1	Presequence translocase-associated motor 16 (D3ZZV1_RAT)			Q6AY58	B-cell receptor-associated protein 31 (Q6AY58_RAT)
O88954	MAGUK p55 subfamily member 3 (MPP3_RAT)			Q5XFW4	Mitochondrial ribosomal protein L13 (Q5XFW4_RAT)
D4A1G8	Centrosomal protein 170B (D4A1G8_RAT)			P01041	Cystatin-B (CYTB_RAT)
F1M820	Sorbin and SH3 domain-containing protein 1 (F1M820_RAT)			P57113	Maleylacetoacetate isomerase (MAAI_RAT)
P07722	Myelin-associated glycoprotein (MAG_RAT)			B0BNA5	Coactosin-like protein (COTL1_RAT)
D3ZVU6	AVL9 cell migration-associated (D3ZVU6_RAT)			Q5XIM9	T-complex protein 1 subunit beta (TCPB_RAT)
Q5XIE8	Integral membrane protein 2B (ITM2B_RAT)			A0A0G2JTA0	FAS-associated factor 2 (A0A0G2JTA0_RAT)
P50503	Hsc70-interacting protein (F10A1_RAT)			P51583	Multifunctional protein ADE2 (PUR6_RAT)
D3ZRM5	RAB23, member RAS oncogene family (D3ZRM5_RAT)			D4ABM5	Mitochondrial ribosomal protein S34 (D4ABM5_RAT)
Q9EPB1	Dipeptidyl peptidase 2 (DPP2_RAT)			Q64057	Alpha-aminoadipic semialdehyde dehydrogenase (AL7A1_RAT)
A0A0G2JZ27	Uncharacterized protein (A0A0G2JZ27_RAT)			F1LXQ7	Rho GTPase-activating protein 21 (F1LXQ7_RAT)
D4A772	Dystrobrevin (D4A772_RAT)			D3ZIN7	Mitochondrial ribosomal protein S23 (D3ZIN7_RAT)
Q63707	Dihydroorotate dehydrogenase (quinone), mitochondrial (PYRD_RAT)			M0RC57	Small ArfGAP 1 (M0RC57_RAT)
Q5YLM1	Sn1-specific diacylglycerol lipase alpha (DGLA_RAT)			D3ZT16	MAP6 domain-containing 1 (D3ZT16_RAT)
B4F7A3	Galectin (B4F7A3_RAT)			P97536	Cullin-associated NEDD8-dissociated protein 1 (CAND1_RAT)
Q5XIC2	Evolutionarily conserved signaling intermediate in Toll pathway, mitochondrial (ECSIT_RAT)			Q5YLM1	Sn1-specific diacylglycerol lipase alpha (DGLA_RAT)
D4A110	CKLF-like MARVEL transmembrane domain-containing 4 (D4A110_RAT)			Q2THW7	Palmitoyltransferase ZDHHC5 (ZDHC5_RAT)
Q6P2A5	GTP:AMP phosphotransferase AK3, mitochondrial (Q6P2A5_RAT)			D4ABV2	Centrosomal protein 112 (D4ABV2_RAT)
Q2THW7	Palmitoyltransferase ZDHHC5 (ZDHC5_RAT)			B1WC33	CDC42 effector protein (Rho GTPase binding) 4 (Predicted), isoform CRA_a (B1WC33_RAT)
A0JN30	Canopy 2 homolog (Zebrafish) (A0JN30_RAT)			D3ZYY0	Short chain dehydrogenase/reductase family 39U, member 1 (D3ZYY0_RAT)
Q5XIG0	ADP-ribose pyrophosphatase, mitochondrial (NUDT9_RAT)			Q5VLR5	BWK4 (Q5VLR5_RAT)
Q63768	Adapter molecule crk (CRK_RAT)			B2RZ57	Mitochondrial ribosomal protein L18 (B2RZ57_RAT)
A0A0G2K3L8	WD repeat and FYVE domain-containing 1 (A0A0G2K3L8_RAT)			P62909	40S ribosomal protein S3 (RS3_RAT)
D3Z988	Family with sequence similarity 163, member B (D3Z988_RAT)			A0A0G2JTR4	Active BCR-related (A0A0G2JTR4_RAT)
P02625	Parvalbumin alpha (PRVA_RAT)			O08700	Vacuolar protein sorting-associated protein 45 (VPS45_RAT)
Q5FVL8	ATP-binding cassette subfamily B member 10 (Q5FVL8_RAT)			P63144	Voltage-gated potassium channel subunit beta-1 (KCAB1_RAT)
P23711	Heme oxygenase 2 (HMOX2_RAT)			P25122	Potassium voltage-gated channel subfamily C member 1 (KCNC1_RAT)
Q5HZA4	LysM and putative peptidoglycan-binding domain-containing protein 1 (LYSM1_RAT)			Q5PPN5	Tubulin polymerization-promoting protein family member 3 (TPPP3_RAT)
A0JPJ7	Obg-like ATPase 1 (OLA1_RAT)			Q62651	Delta(3,5)-Delta(2,4)-dienoyl-CoA isomerase, mitochondrial (ECH1_RAT)
F1M4A4	Kinesin family member 1A (F1M4A4_RAT)			D4A1G8	Centrosomal protein 170B (D4A1G8_RAT)
G3V628	Hypothetical protein MGC:15854 (G3V628_RAT)			Q4V7F2	Cysteine-rich with EGF-like domain protein 1 (CREL1_RAT)
P62634	Cellular nucleic acid-binding protein (CNBP_RAT)			P08482	Muscarinic acetylcholine receptor M1 (ACM1_RAT)
D3ZW55	Inosine triphosphate pyrophosphatase (ITPA_RAT)			P97534	Peptidyl-prolyl cis-trans isomerase FKBP1B (FKB1B_RAT)
D4A5I9	Myosin VI (D4A5I9_RAT)			Q63475	Receptor-type tyrosine-protein phosphatase N2 (PTPR2_RAT)
M0R6E0	Phospholipid-transporting ATPase (M0R6E0_RAT)			Q5XIG0	ADP-ribose pyrophosphatase, mitochondrial (NUDT9_RAT)
Q75T81	Asc-type amino acid transporter 1 (Q75T81_RAT)			D3ZNY3	Methylmalonic aciduria (Cobalamin deficiency) cblA type (Predicted), isoform CRA_a (D3ZNY3_RAT)
P51583	Multifunctional protein ADE2 (PUR6_RAT)			F1MA89	Cyclin Y (F1MA89_RAT)
G3V6P7	Myosin, heavy polypeptide 9, non-muscle (G3V6P7_RAT)			E9PT51	DNA polymerase delta-interacting protein 2 (E9PT51_RAT)
Q5PQL7	Integral membrane protein 2C (ITM2C_RAT)			Q68FR6	Elongation factor 1-gamma (EF1G_RAT)
P18163	Long-chain-fatty-acid--CoA ligase 1 (ACSL1_RAT)			A0A0G2JZ27	Uncharacterized protein (A0A0G2JZ27_RAT)
B0BMY7	Protein tyrosine kinase 9-like (A6-related protein) (Predicted), isoform CRA_b (B0BMY7_RAT)			Q5EGY4	Synaptobrevin homolog YKT6 (YKT6_RAT)
P40307	Proteasome subunit beta type-2 (PSB2_RAT)			D3ZFR9	Retinol dehydrogenase 13 (D3ZFR9_RAT)
D3ZDX5	Plexin B1 (D3ZDX5_RAT)			D4ABV0	RGD1566320 (D4ABV0_RAT)
Q6AYQ8	Acylpyruvase FAHD1, mitochondrial (FAHD1_RAT)			B2RYQ2	Serine/threonine-protein phosphatase 2A activator (B2RYQ2_RAT)
D3ZEG8	Translocase of inner mitochondrial membrane 29 (D3ZEG8_RAT)			P0CC10	Leucine-rich repeat-containing protein 4B (LRC4B_RAT)
Q5HZE4	Methylthioribose-1-phosphate isomerase (MTNA_RAT)			M0R6J0	Mitochondrial ribosomal protein L39 (M0R6J0_RAT)
P10760	Adenosylhomocysteinase (SAHH_RAT)			Q499N5	Acyl-CoA synthetase family member 2, mitochondrial (ACSF2_RAT)
Q91ZY8	E3 ubiquitin-protein ligase TRIM9 (TRIM9_RAT)			Q4V7D2	Protein rogdi homolog (ROGDI_RAT)
Q157S1	CREB-regulated transcription coactivator 1 (CRTC1_RAT)			B4F779	Adaptor protein, phosphotyrosine interaction, PH domain and leucine zipper containing 2 (B4F779_RAT)
D4A1A5	Serine/threonine-protein phosphatase 2A 56 kDa regulatory subunit (D4A1A5_RAT)			A0A0G2JZT1	NACHT and WD repeat domain-containing 2 (A0A0G2JZT1_RAT)
Q32Q06	AP-1 complex subunit mu-1 (AP1M1_RAT)			A0JN30	Canopy 2 homolog (Zebrafish) (A0JN30_RAT)
Q68FS2	COP9 signalosome complex subunit 4 (CSN4_RAT)			D3ZDJ3	ELMO domain-containing 1 (D3ZDJ3_RAT)
P61808	Stannin (SNN_RAT)			Q6AY84	Secernin-1 (SCRN1_RAT)
D3ZCI5	Syntaxin-binding protein 6 (D3ZCI5_RAT)			Q7TPB1	T-complex protein 1 subunit delta (TCPD_RAT)
D4AEC2	Calmodulin-regulated spectrin-associated protein 2 (CAMP2_RAT)			A0A0G2K999	Sidekick cell adhesion molecule 2 (A0A0G2K999_RAT)
D4A3D4	Abhydrolase domain containing 3 (Predicted) (D4A3D4_RAT)			P21531	60S ribosomal protein L3 (RL3_RAT)
P45479	Palmitoyl-protein thioesterase 1 (PPT1_RAT)			Q6JE36	Protein NDRG1 (NDRG1_RAT)
B5DEY8	Sorting nexin (B5DEY8_RAT)			D3ZL45	Similar to RIKEN cDNA B630019K06 (D3ZL45_RAT)
Q64057	Alpha-aminoadipic semialdehyde dehydrogenase (AL7A1_RAT)			Q5FVJ4	RELT-like protein 2 (RELL2_RAT)
D3ZKT0	Phosphatidate cytidylyltransferase, mitochondrial (D3ZKT0_RAT)			Q5QJC9	BAG family molecular chaperone regulator 5 (BAG5_RAT)
D4A831	Adhesion G protein-coupled receptor B3 (D4A831_RAT)			Q498T4	39S ribosomal protein L2, mitochondrial (RM02_RAT)
B1H2A2	Fibronectin type III and SPRY domain-containing 1 (B1H2A2_RAT)			Q641Y0	Dolichyl-diphosphooligosaccharide--protein glycosyltransferase 48 kDa subunit (OST48_RAT)
Q642B0	Glypican 4 (Q642B0_RAT)			D4ACY1	RGD1565784 (D4ACY1_RAT)
D4A830	Pyrophosphatase (inorganic) 2 (D4A830_RAT)			D4A280	Serine/threonine-protein kinase PAK 5 (PAK5_RAT)
F1LX74	Transmembrane protein 161B (F1LX74_RAT)			B3DMA0	Tumor protein p53-inducible protein 11 (P5I11_RAT)
D4A8V2	Coiled-coil domain-containing 177 (D4A8V2_RAT)			Q5FVI0	Arpp-21 protein (Q5FVI0_RAT)
Q4V7F2	Cysteine-rich with EGF-like domain protein 1 (CREL1_RAT)			E9PU02	Trafficking protein particle complex 9 (E9PU02_RAT)
Q52KJ9	Thioredoxin domain containing 1 (Q52KJ9_RAT)			D3ZQL1	ER membrane protein complex subunit 7 (D3ZQL1_RAT)
P09034	Argininosuccinate synthase (ASSY_RAT)			D4ACN9	Solute carrier family 25 member 36 (D4ACN9_RAT)
B5DF55	RCG55706 (B5DF55_RAT)			Q4V897	Coiled-coil domain-containing protein 90B, mitochondrial (CC90B_RAT)
Q642G4	Peroxisomal membrane protein PEX14 (PEX14_RAT)			A0A0G2JVT3	PILR alpha-associated neural protein (A0A0G2JVT3_RAT)
Q6P7Q4	Lactoylglutathione lyase (LGUL_RAT)			Q63083	Nucleobindin-1 (NUCB1_RAT)
B2RZD1	Protein transport protein Sec61 subunit beta (B2RZD1_RAT)			Q4V7D4	Family with sequence similarity 126, member B (Q4V7D4_RAT)
D3ZT47	Family with sequence similarity 171, member A2 (D3ZT47_RAT)			M0RAP5	SET-binding factor 1 (M0RAP5_RAT)
Q566C7	Diphosphoinositol polyphosphate phosphohydrolase 1 (NUDT3_RAT)			A0A0G2JTA7	RAS protein activator-like 2 (A0A0G2JTA7_RAT)
D4ABM5	Mitochondrial ribosomal protein S34 (D4ABM5_RAT)			Q5PR01	Pancreatic progenitor cell differentiation and proliferation factor (PPDPF_RAT)
D4A9H7	Similar to RIKEN cDNA 2610039E05 (Predicted), isoform CRA_a (D4A9H7_RAT)			D3ZSY8	TBC1 domain family, member 10b (D3ZSY8_RAT)
Q63488	Sodium-dependent phosphate transporter 2 (S20A2_RAT)			P18420	Proteasome subunit alpha type-1 (PSA1_RAT)
M0RC57	Small ArfGAP 1 (M0RC57_RAT)			D3ZHY9	RAS protein activator like 1 (GAP1 like) (Predicted) (D3ZHY9_RAT)
D3ZII1	Raftlin family member 2 (D3ZII1_RAT)			F1MAR6	Proline dehydrogenase (F1MAR6_RAT)
D3ZL85	Cytochrome c heme lyase (D3ZL85_RAT)			G3V679	Transferrin receptor protein 1 (G3V679_RAT)
P62909	40S ribosomal protein S3 (RS3_RAT)			A0A0G2JZD1	Serine/threonine-protein phosphatase 2A 56 kDa regulatory subunit (A0A0G2JZD1_RAT)
D4A5J1	Kelch repeat and BTB domain-containing 11 (D4A5J1_RAT)			D4A1A5	Serine/threonine-protein phosphatase 2A 56 kDa regulatory subunit (D4A1A5_RAT)
Q9JJ76	Casein kinase 1 epsilon (Q9JJ76_RAT)			Q80W83	Serine/threonine-protein phosphatase 2A 56 kDa regulatory subunit beta isoform (2A5B_RAT)
P28471	Gamma-aminobutyric acid receptor subunit alpha-4 (GBRA4_RAT)			D3ZZ44	Extracellular leucine-rich repeat and fibronectin type III domain-containing 1 (D3ZZ44_RAT)
A0A0G2JZF6	NADH:ubiquinone oxidoreductase complex assembly factor 2 (A0A0G2JZF6_RAT)			Q642A4	UPF0598 protein C8orf82 homolog (CH082_RAT)
D4A8N2	Ferredoxin 1-like (D4A8N2_RAT)			F1LRE1	Glutathione reductase (F1LRE1_RAT)
Q62651	Delta(3,5)-Delta(2,4)-dienoyl-CoA isomerase, mitochondrial (ECH1_RAT)			Q99JE4	Ras-specific guanine nucleotide-releasing factor 2 (RGRF2_RAT)
B2RZ57	Mitochondrial ribosomal protein L18 (B2RZ57_RAT)			Q68FT3	Pyridine nucleotide-disulfide oxidoreductase domain-containing protein 2 (PYRD2_RAT)
D3ZDJ3	ELMO domain-containing 1 (D3ZDJ3_RAT)			Q5BJT2	Ubiquitin-like protein 3 (UBL3_RAT)
F1LR98	Cadherin 10 (F1LR98_RAT)			D4A7Y9	Single-pass membrane protein with aspartate-rich tail 1 (D4A7Y9_RAT)
D4A8Y0	Claudin 12 (D4A8Y0_RAT)			D3ZPF2	Malonyl-CoA-acyl carrier protein transacylase (D3ZPF2_RAT)
C0HL12	Adhesion G protein-coupled receptor B1 (AGRB1_RAT)			A0A0G2K8L9	Mitochondrial ribosomal protein S28 (A0A0G2K8L9_RAT)
A0A0G2K1U9	Immunity-related GTPase Q (A0A0G2K1U9_RAT)			D3ZMS0	Gene-rich cluster, C10 gene (D3ZMS0_RAT)
Q6P9V1	Tetraspanin (Q6P9V1_RAT)			Q5FVI3	Leucine-rich repeat-containing protein 57 (LRC57_RAT)
D3ZC15	Capping protein regulator and myosin 1 linker 2 (D3ZC15_RAT)			F1LZ38	Teneurin transmembrane protein 4 (F1LZ38_RAT)
Q4V7D4	Family with sequence similarity 126, member B (Q4V7D4_RAT)			Q3MHS9	Chaperonin containing Tcp1, subunit 6A (Zeta 1) (Q3MHS9_RAT)
M0R3N4	Vesicle amine transport 1-like (M0R3N4_RAT)			D4A833	Mitochondrial ribosomal protein S30 (D4A833_RAT)
D4AEH9	Amylo-1, 6-glucosidase, 4-alpha-glucanotransferase (Glycogen debranching enzyme, glycogen storage disease type III) (Predicted), isoform CRA_a (D4AEH9_RAT)			M0R809	Guanine nucleotide-binding protein subunit gamma (M0R809_RAT)
P05982	NAD(P)H dehydrogenase [quinone] 1 (NQO1_RAT)			Q6P7Q4	Lactoylglutathione lyase (LGUL_RAT)
Q5M9F7	ARP10 actin-related protein 10 homolog (S. cerevisiae) (Q5M9F7_RAT)			D3ZJ86	Sodium/hydrogen exchanger (D3ZJ86_RAT)
A0A0G2K9J0	Tetratricopeptide repeat, ankyrin repeat and coiled-coil-containing 2 (A0A0G2K9J0_RAT)			P63029	Translationally-controlled tumor protein (TCTP_RAT)
D4ABY0	Complexin 3 (D4ABY0_RAT)			D4ADD3	HECT, C2 and WW domain-containing E3 ubiquitin protein ligase 2 (D4ADD3_RAT)
D4A7T8	Family with sequence similarity 81, member A (D4A7T8_RAT)			B0BN83	Armadillo repeat-containing protein 1 (B0BN83_RAT)
D3ZFR9	Retinol dehydrogenase 13 (D3ZFR9_RAT)			Q99NI1	Nucleoside diphosphate kinase (Q99NI1_RAT)
A0A0G2K8L9	Mitochondrial ribosomal protein S28 (A0A0G2K8L9_RAT)			D4A8N2	Ferredoxin 1-like (D4A8N2_RAT)
Q63475	Receptor-type tyrosine-protein phosphatase N2 (PTPR2_RAT)			D3ZFQ3	Nucleotide-binding protein-like (D3ZFQ3_RAT)
Q5I0D1	Glyoxalase domain-containing protein 4 (GLOD4_RAT)			E9PU34	RCG41110 (E9PU34_RAT)
Q5XIG8	Serine-threonine kinase receptor-associated protein (STRAP_RAT)			D3ZTK0	Tetratricopeptide repeat domain 9B (D3ZTK0_RAT)
D4A280	Serine/threonine-protein kinase PAK 5 (PAK5_RAT)			O54861	Sortilin (SORT_RAT)
D3ZIN7	Mitochondrial ribosomal protein S23 (D3ZIN7_RAT)			D3ZZU8	Fructosamine 3 kinase (D3ZZU8_RAT)
A0A0G2JTD8	Microtubule affinity-regulating kinase 4 (A0A0G2JTD8_RAT)			B2RYT7	Haloacid dehalogenase-like hydrolase domain-containing 3 (B2RYT7_RAT)
D4ACA5	Mitochondrial import inner membrane translocase subunit TIM17 (D4ACA5_RAT)			Q5M821	Protein phosphatase 1H (PPM1H_RAT)
Q5QJC9	BAG family molecular chaperone regulator 5 (BAG5_RAT)			D4AAD6	Neuropilin and tolloid-like 1 (D4AAD6_RAT)
D3ZI16	COP9 (Constitutive photomorphogenic) homolog, subunit 6 (Arabidopsis thaliana) (Predicted), isoform CRA_a (D3ZI16_RAT)			D4A9V7	Methionine--tRNA ligase, mitochondrial-like (D4A9V7_RAT)
G3V6R7	3-oxoacyl-[acyl-carrier-protein] synthase, mitochondrial (G3V6R7_RAT)			Q5I0K3	Citramalyl-CoA lyase, mitochondrial (CLYBL_RAT)
Q64620	Serine/threonine-protein phosphatase 6 catalytic subunit (PPP6_RAT)			Q5U3Z5	BRI3-binding protein (Q5U3Z5_RAT)
D3ZK93	Germ cell-specific gene 1-like protein (GSG1L_RAT)			A0A0G2K6F2	CUB and Sushi multiple domains 2 (A0A0G2K6F2_RAT)
D3ZME7	HscB mitochondrial iron-sulfur cluster co-chaperone (D3ZME7_RAT)			Q6AY21	G3BP stress granule assembly factor 2 (Q6AY21_RAT)
B4F7C5	Leucine-rich repeat transmembrane neuronal protein 4 (LRRT4_RAT)			D4A742	RCG37250, isoform CRA_a (D4A742_RAT)
Q6JE36	Protein NDRG1 (NDRG1_RAT)			D3ZNK1	Metaxin 3 (D3ZNK1_RAT)
P13234	Calcium/calmodulin-dependent protein kinase type IV (KCC4_RAT)			D3ZTW8	Mitochondrial ribosomal protein L27 (D3ZTW8_RAT)
F1M0J7	Prickle planar cell polarity protein 2 (F1M0J7_RAT)			D4A471	COX assembly mitochondrial protein (D4A471_RAT)
F1M4I4	VPS51 GARP complex subunit (F1M4I4_RAT)			D4AA63	Ubiquilin 2 (D4AA63_RAT)
D4A8L9	BTB domain-containing 17 (D4A8L9_RAT)			P83565	39S ribosomal protein L40, mitochondrial (RM40_RAT)
Q68FW9	COP9 signalosome complex subunit 3 (CSN3_RAT)			P41562	Isocitrate dehydrogenase [NADP] cytoplasmic (IDHC_RAT)
D3ZEH2	FAD-dependent oxidoreductase domain containing 1 (D3ZEH2_RAT)			P19945	60S acidic ribosomal protein P0 (RLA0_RAT)
F1LQY6	N-terminal EF-hand calcium-binding protein 2 (NECA2_RAT)			B0BN56	28S ribosomal protein S31, mitochondrial (RT31_RAT)
Q6MGC4	H2-K region expressed gene 2, rat orthologue (Q6MGC4_RAT)			P04762	Catalase (CATA_RAT)
D4AAX6	Phosphoinositide phospholipase C (D4AAX6_RAT)			Q5I0I4	Distal membrane-arm assembly complex protein 2 (DMAC2_RAT)
D3ZUY0	Retinol dehydrogenase 14 (D3ZUY0_RAT)			P17105	Inositol-trisphosphate 3-kinase A (IP3KA_RAT)
F1LV89	Rap1 GTPase-activating protein (F1LV89_RAT)			Q7TP42	Ab2-292 (Q7TP42_RAT)
Q4V8F9	Hydroxysteroid dehydrogenase-like protein 2 (HSDL2_RAT)			B0K017	ADP-ribosylhydrolase like 2 (Predicted) (B0K017_RAT)
D3ZXF9	Mitochondrial ribosomal protein L12 (D3ZXF9_RAT)			M0R959	Methylmalonic aciduria (cobalamin deficiency) cblB type (M0R959_RAT)
A0A0G2JW13	NACHT and WD repeat domain-containing protein 2-like (A0A0G2JW13_RAT)			Q6P502	T-complex protein 1 subunit gamma (TCPG_RAT)
F1M695	YjeF N-terminal domain-containing 3 (F1M695_RAT)			Q5U2N0	CTP synthase 2 (PYRG2_RAT)
D3ZMJ7	WNK lysine deficient protein kinase 2 (D3ZMJ7_RAT)			Q9JIX3	Bis(5'-adenosyl)-triphosphatase (FHIT_RAT)
G3V912	Thioredoxin domain containing 13 (G3V912_RAT)			D3ZY44	Mitochondrial ribosomal protein S2 (D3ZY44_RAT)
D4A3M8	Cytoplasmic protein (D4A3M8_RAT)			Q5FWU3	Autophagy-related protein 9A (ATG9A_RAT)
Q64560	Tripeptidyl-peptidase 2 (TPP2_RAT)			D4A7X1	Mitochondrial ribosomal protein S16 (D4A7X1_RAT)
A6Y7S3	Potassium channel tetramerisation domain containing 8 (Predicted) (A6Y7S3_RAT)			D3ZGQ2	Thymidine kinase 2, mitochondrial (D3ZGQ2_RAT)
Q587K4	Leucine-rich repeat-containing protein 73 (LRC73_RAT)			D3Z8D8	SLIT and NTRK-like family, member 1 (D3Z8D8_RAT)
D4ABV0	RGD1566320 (D4ABV0_RAT)			Q80Z30	Protein phosphatase 1E (PPM1E_RAT)
D3ZPF2	Malonyl-CoA-acyl carrier protein transacylase (D3ZPF2_RAT)			D3ZII1	Raftlin family member 2 (D3ZII1_RAT)
B2GUZ6	Reticulon 4-interacting protein 1 (B2GUZ6_RAT)			O54924	Exocyst complex component 8 (EXOC8_RAT)
Q9JI15	Calcium/calmodulin-dependent protein kinase II inhibitor 1 (CK2N1_RAT)			D3ZMR9	Mitochondrial ribosomal protein L21 (D3ZMR9_RAT)
Q03346	Mitochondrial-processing peptidase subunit beta (MPPB_RAT)			Q5M9G9	FAST kinase domain-containing protein 4 (FAKD4_RAT)
Q4QQV8	Charged multivesicular body protein 5 (CHMP5_RAT)			P62078	Mitochondrial import inner membrane translocase subunit Tim8 B (TIM8B_RAT)
B4F7A1	Complex III assembly factor LYRM7 (LYRM7_RAT)			B5DFK6	Adaptor-related protein complex 3, delta 1 subunit (B5DFK6_RAT)
Q4KM31	LIM domain-containing protein 2 (LIMD2_RAT)			Q6Q0N0	Calsyntenin-1 (CSTN1_RAT)
B1WC26	N-acetylneuraminate synthase (B1WC26_RAT)			Q9JMB5	Proteasomal ubiquitin receptor ADRM1 (ADRM1_RAT)
P04166	Cytochrome b5 type B (CYB5B_RAT)			F1M6X3	Potassium voltage-gated channel subfamily KQT member 2 (F1M6X3_RAT)
O08700	Vacuolar protein sorting-associated protein 45 (VPS45_RAT)			F1M7L9	Uncharacterized protein (F1M7L9_RAT)
P41542	General vesicular transport factor p115 (USO1_RAT)			Q4G067	Mitochondrial ribosomal protein L44 (Q4G067_RAT)
A0A0G2JWA3	Exportin 7 (A0A0G2JWA3_RAT)			Q07009	Calpain-2 catalytic subunit (CAN2_RAT)
A2VCX1	TIP41-like protein (TIPRL_RAT)			Q5I0L3	Tyrosine--tRNA ligase, mitochondrial (SYYM_RAT)
P08482	Muscarinic acetylcholine receptor M1 (ACM1_RAT)			P48303	Sphingosine 1-phosphate receptor 1 (S1PR1_RAT)
F1M5M9	SLIT-ROBO Rho GTPase-activating protein 3 (F1M5M9_RAT)			D3ZEH2	FAD-dependent oxidoreductase domain containing 1 (D3ZEH2_RAT)
Q6Q0N0	Calsyntenin-1 (CSTN1_RAT)			Q3B8N7	TSC22 domain family protein 4 (T22D4_RAT)
M0R5N4	Prefoldin subunit 4 (M0R5N4_RAT)			D4AC65	Cytochrome c oxidase assembly factor 7 (D4AC65_RAT)
Q5XI21	Target of myb1 homolog (Chicken) (Q5XI21_RAT)			F1LWK9	Netrin G1 (F1LWK9_RAT)
D4A6X4	Acylphosphatase (D4A6X4_RAT)			Q80WD1	Reticulon-4 receptor-like 2 (R4RL2_RAT)
D3Z9H2	Hyaluronan and proteoglycan link protein 4 (D3Z9H2_RAT)			D4A533	Transmembrane anterior posterior transformation 1 (D4A533_RAT)
D3ZJ86	Sodium/hydrogen exchanger (D3ZJ86_RAT)			Q3ZB99	Tight junction protein 2 (Q3ZB99_RAT)
F1MA89	Cyclin Y (F1MA89_RAT)			B2GV74	Kinesin light chain 2 (B2GV74_RAT)
D4ACY1	RGD1565784 (D4ACY1_RAT)			B1WBS4	Similar to Vacuolar protein sorting 26 homolog (VPS26 protein homolog), isoform CRA_a (B1WBS4_RAT)
D3ZZB0	Disco-interacting protein 2 homolog C (D3ZZB0_RAT)			O88954	MAGUK p55 subfamily member 3 (MPP3_RAT)
P83565	39S ribosomal protein L40, mitochondrial (RM40_RAT)			D4AAS1	G protein-coupled receptor 162 (D4AAS1_RAT)
D4A1R8	Copine-1 (CPNE1_RAT)			Q4QQW3	Hydroxyacid-oxoacid transhydrogenase, mitochondrial (HOT_RAT)
B0BN83	Armadillo repeat-containing protein 1 (B0BN83_RAT)			F1LS01	Protocadherin 9 (F1LS01_RAT)
D3ZUM2	Sterile alpha and TIR motif containing 1 (Predicted) (D3ZUM2_RAT)			Q569C0	Transmembrane protein 100 (TM100_RAT)
Q5M7A4	Ubiquitin-like modifier-activating enzyme 5 (UBA5_RAT)			Q6AY57	WD repeat domain phosphoinositide-interacting protein 2 (WIPI2_RAT)
G3V982	Engulfment and cell motility 2 (G3V982_RAT)			P18395	Cold shock domain-containing protein E1 (CSDE1_RAT)
Q0VGK0	Gamma-aminobutyric acid receptor-associated protein-like 1 (GBRL1_RAT)			A4F267	Mitochondrial import receptor subunit TOM40B (TM40L_RAT)
A0A0G2JZD1	Serine/threonine-protein phosphatase 2A 56 kDa regulatory subunit (A0A0G2JZD1_RAT)			D3ZF21	GPRIN family member 3 (D3ZF21_RAT)
M0R6J0	Mitochondrial ribosomal protein L39 (M0R6J0_RAT)			D4A6P1	RCG40132, isoform CRA_a (D4A6P1_RAT)
G3V8D6	Tripartite motif protein 3, isoform CRA_a (G3V8D6_RAT)			Q5XI77	Annexin (Q5XI77_RAT)
Q8K3P6	Calcium-binding mitochondrial carrier protein SCaMC-2 (SCMC2_RAT)			Q45R42	Leucine-rich repeat-containing protein 4 (LRRC4_RAT)
P29066	Beta-arrestin-1 (ARRB1_RAT)			F1M4A4	Kinesin family member 1A (F1M4A4_RAT)
D3ZG95	Mitochondrial calcium uptake family, member 3 (D3ZG95_RAT)			A2VD12	Pre-B-cell leukemia transcription factor-interacting protein 1 (PBIP1_RAT)
A0A096MJW6	Interleukin-1 receptor accessory protein-like 1 (A0A096MJW6_RAT)			D3ZWH2	Junctophilin 3 (D3ZWH2_RAT)
Q76EQ0	Serine racemase (SRR_RAT)			Q6P9V6	Proteasome subunit alpha type (Q6P9V6_RAT)
A0A0G2JVT3	PILR alpha-associated neural protein (A0A0G2JVT3_RAT)			D4A478	Nucleoside-triphosphatase, cancer-related (D4A478_RAT)
Q02589	[Protein ADP-ribosylarginine] hydrolase (ADPRH_RAT)			D3ZR52	Lysophosphatidylcholine acyltransferase 4 (D3ZR52_RAT)
A0A1B0GWW9	Phosphatidylinositol-binding clathrin assembly protein (Fragment) (A0A1B0GWW9_RAT)			Q80XF7	Gap junction gamma-2 protein (CXG2_RAT)
Q5BJT1	Ankyrin repeat domain-containing protein 34A (AN34A_RAT)			A0A0G2JXN8	Oxysterol-binding protein (A0A0G2JXN8_RAT)
Q6DGG0	Peptidyl-prolyl cis-trans isomerase D (PPID_RAT)			B1H267	Sorting nexin-5 (SNX5_RAT)
Q9Z2Q7	Syntaxin-8 (STX8_RAT)			Q5FVJ5	Uncharacterized protein C16orf45 homolog (CP045_RAT)
D4A644	MAP7 domain-containing 1 (D4A644_RAT)			Q6AYH6	ER membrane protein complex subunit 10 (EMC10_RAT)
P62282	40S ribosomal protein S11 (RS11_RAT)			D4AAX6	Phosphoinositide phospholipase C (D4AAX6_RAT)
P18395	Cold shock domain-containing protein E1 (CSDE1_RAT)			Q0VGK0	Gamma-aminobutyric acid receptor-associated protein-like 1 (GBRL1_RAT)
B3DMA0	Tumor protein p53-inducible protein 11 (P5I11_RAT)			D3ZGN2	Copine 5 (D3ZGN2_RAT)
A0A096MJY6	1,4-alpha-glucan branching enzyme 1 (Fragment) (A0A096MJY6_RAT)			D3ZMJ7	WNK lysine deficient protein kinase 2 (D3ZMJ7_RAT)
Q7TT47	Paraplegin (SPG7_RAT)			Q5BJQ0	Atypical kinase COQ8A, mitochondrial (COQ8A_RAT)
A0A0G2JST3	Keratin, type II cytoskeletal 1 (A0A0G2JST3_RAT)			F1LVR0	IgLON family member 5 (F1LVR0_RAT)
Q07009	Calpain-2 catalytic subunit (CAN2_RAT)			A0A0H2UI14	F-box/LRR-repeat protein 20 (A0A0H2UI14_RAT)
A0A0G2JZP9	Ring finger protein 11-like 1 (A0A0G2JZP9_RAT)			B5DEN5	Eukaryotic translation elongation factor 1 beta 2 (B5DEN5_RAT)
Q3B8N9	Biphenyl hydrolase-like (Q3B8N9_RAT)			Q9Z2Q7	Syntaxin-8 (STX8_RAT)
D3ZZN3	Acetyl-coenzyme A synthetase (D3ZZN3_RAT)			D3ZRH1	OXA1L, mitochondrial inner membrane protein (D3ZRH1_RAT)
Q6AYG3	Exopolyphosphatase PRUNE1 (PRUN1_RAT)			D3ZVR8	Protein phosphatase 1, regulatory subunit 16A (D3ZVR8_RAT)
F1LS01	Protocadherin 9 (F1LS01_RAT)			Q5XIF0	Testis expressed gene 264 homolog (Mouse), isoform CRA_a (Q5XIF0_RAT)
P63047	Sulfotransferase 4A1 (ST4A1_RAT)			P26769	Adenylate cyclase type 2 (ADCY2_RAT)
Q08602	Geranylgeranyl transferase type-2 subunit alpha (PGTA_RAT)			F1M4N6	Dedicator of cyto-kinesis 3 (F1M4N6_RAT)
D3ZGN7	Microtubule-associated monooxygenase, calponin and LIM domain-containing 3 (D3ZGN7_RAT)			O35092	Mitochondrial import inner membrane translocase subunit Tim17-A (TI17A_RAT)
Q9QYW3	MOB-like protein phocein (PHOCN_RAT)			Q6AXT0	39S ribosomal protein L37, mitochondrial (RM37_RAT)
Q498T4	39S ribosomal protein L2, mitochondrial (RM02_RAT)			D4A9Z6	Mitochondrial ribosomal protein S35 (D4A9Z6_RAT)
M0RAK2	RCG22622 (M0RAK2_RAT)			Q5RKG9	Eukaryotic translation initiation factor 4B (Q5RKG9_RAT)
Q5PQJ6	Pyrroline-5-carboxylate reductase 3 (P5CR3_RAT)			D3ZY50	ATP synthase mitochondrial F1 complex assembly factor 1 (D3ZY50_RAT)
Q5U2S7	Proteasome (Prosome, macropain) 26S subunit, non-ATPase, 3 (Q5U2S7_RAT)			B2B9A9	Ephrin B2 (B2B9A9_RAT)
Q641Y0	Dolichyl-diphosphooligosaccharide--protein glycosyltransferase 48 kDa subunit (OST48_RAT)			D4A4T0	STIP1 homology and U-Box containing protein 1, isoform CRA_b (D4A4T0_RAT)
P25122	Potassium voltage-gated channel subfamily C member 1 (KCNC1_RAT)			Q80W92	Protein VAC14 homolog (VAC14_RAT)
D3ZTK0	Tetratricopeptide repeat domain 9B (D3ZTK0_RAT)			B2RYN1	Fructosamine-3-kinase-related protein (B2RYN1_RAT)
D4A1D3	Sacsin molecular chaperone (D4A1D3_RAT)			Q6AYT3	tRNA-splicing ligase RtcB homolog (RTCB_RAT)
Q6AYR1	RCG52996, isoform CRA_a (Q6AYR1_RAT)			F1LV44	Teneurin transmembrane protein 3 (F1LV44_RAT)
Q4V7D9	Acid sphingomyelinase-like phosphodiesterase (Q4V7D9_RAT)			Q9JHW5	Vesicle-associated membrane protein 7 (VAMP7_RAT)
Q3KRD5	Mitochondrial import receptor subunit TOM34 (TOM34_RAT)			Q08013	Translocon-associated protein subunit gamma (SSRG_RAT)
Q498R7	UPF0587 protein C1orf123 homolog (CA123_RAT)			Q3ZAU6	RING-type E3 ubiquitin transferase (Q3ZAU6_RAT)
M0R6L8	DnaJ heat shock protein family (Hsp40) member C19 (M0R6L8_RAT)			Q9NQR8	NADH dehydrogenase [ubiquinone] 1 alpha subcomplex assembly factor 4 (NDUF4_RAT)
P04762	Catalase (CATA_RAT)			D3ZSA9	Nodal modulator 1 (D3ZSA9_RAT)
D4A471	COX assembly mitochondrial protein (D4A471_RAT)			D3ZUJ5	Deoxythymidylate kinase (D3ZUJ5_RAT)
M0RC17	Cell adhesion molecule L1-like (M0RC17_RAT)			D3ZF26	Tankyrase 1-binding protein 1 (D3ZF26_RAT)
D3ZWT6	RCG31450 (D3ZWT6_RAT)			Q566R2	TM2 domain-containing protein 2 (TM2D2_RAT)
D4A022	GTPase-activating protein and VPS9 domains 1 (D4A022_RAT)			P14056	Serine/threonine-protein kinase A-Raf (ARAF_RAT)
F1MAR6	Proline dehydrogenase (F1MAR6_RAT)			Q4V7D9	Acid sphingomyelinase-like phosphodiesterase (Q4V7D9_RAT)
Q5XIE1	Protein THEM6 (THEM6_RAT)			D4AAR7	Coiled-coil domain-containing 136 (D4AAR7_RAT)
B4F7F3	ARVCF, delta catenin family member (B4F7F3_RAT)			B0BNJ1	LOC683667 protein (B0BNJ1_RAT)
Q3KRE2	Methyltransferase like 7A, isoform CRA_b (Q3KRE2_RAT)			Q5XI79	Protein arginine methyltransferase NDUFAF7, mitochondrial (NDUF7_RAT)
D3ZSL2	ABRA C-terminal-like (D3ZSL2_RAT)			D4AE56	Prostaglandin E synthase 2 (D4AE56_RAT)
A0A0G2K6Z8	Pleckstrin homology domain-containing A7 (A0A0G2K6Z8_RAT)			Q6AXX6	Redox-regulatory protein FAM213A (F213A_RAT)
D4AEP0	Adenylosuccinate synthetase isozyme 2 (D4AEP0_RAT)			B0BNK7	Leucine-rich repeat and fibronectin type-III domain-containing protein 3 (LRFN3_RAT)
Q6AYT7	Monoacylglycerol lipase ABHD12 (ABD12_RAT)			P31652	Sodium-dependent serotonin transporter (SC6A4_RAT)
Q925D6	Mitogen-activated protein kinase kinase 6 (Q925D6_RAT)			D3ZHW1	Family with sequence similarity 168, member A (D3ZHW1_RAT)
G3V6G7	Polyribonucleotide nucleotidyltransferase 1 (G3V6G7_RAT)			A0A0G2K0J2	Voltage-dependent calcium channel subunit alpha-2/delta-2 (A0A0G2K0J2_RAT)
Q641Y8	ATP-dependent RNA helicase DDX1 (DDX1_RAT)			F1MA97	Thrombospondin type 1 domain-containing 7A (F1MA97_RAT)
D3ZYT2	Mitochondrial ribosomal protein S5 (D3ZYT2_RAT)			M0R4G0	Immunoglobulin superfamily-containing leucine-rich repeat 2 (M0R4G0_RAT)
Q568Z6	IST1 homolog (IST1_RAT)			Q5XI86	Peptidyl-tRNA hydrolase 2 (Q5XI86_RAT)
Q99N27	Sorting nexin-1 (SNX1_RAT)			Q5U2P1	Metal transporter CNNM2 (CNNM2_RAT)
Q8CF97	Deubiquitinating protein VCIP135 (VCIP1_RAT)			Q6AYK6	Calcyclin-binding protein (CYBP_RAT)
O55173	3-phosphoinositide-dependent protein kinase 1 (PDPK1_RAT)			F1M3A4	Neuronal tyrosine-phosphorylated phosphoinositide-3-kinase adaptor 2 (F1M3A4_RAT)
Q5XFW4	Mitochondrial ribosomal protein L13 (Q5XFW4_RAT)			D4A626	Calmin (D4A626_RAT)
D3Z955	Phosphoglucomutase 2-like 1 (D3Z955_RAT)			F1LT49	Leucine-rich repeat-containing 47 (F1LT49_RAT)
D4AEH3	Proteasome (Prosome, macropain) 26S subunit, non-ATPase, 7 (Predicted) (D4AEH3_RAT)			D4A3C2	Similar to RIKEN cDNA 6430548M08 (D4A3C2_RAT)
P50475	Alanine--tRNA ligase, cytoplasmic (SYAC_RAT)			P68101	Eukaryotic translation initiation factor 2 subunit 1 (IF2A_RAT)
B2RYT7	Haloacid dehalogenase-like hydrolase domain-containing 3 (B2RYT7_RAT)			Q68FS2	COP9 signalosome complex subunit 4 (CSN4_RAT)
Q5U1Z9	Metaxin 2 (Q5U1Z9_RAT)			A0A0G2JZB7	Neuron navigator 3 (A0A0G2JZB7_RAT)
Q4KM45	UPF0687 protein C20orf27 homolog (CT027_RAT)			Q63273	Glutamate receptor ionotropic, kainate 5 (GRIK5_RAT)
A0A0G2JVW5	E3 ubiquitin-protein ligase HUWE1 (A0A0G2JVW5_RAT)			A0A0G2K6P5	Major facilitator superfamily domain containing 4 (A0A0G2K6P5_RAT)
F1M1D5	Tubulin folding cofactor D (F1M1D5_RAT)			B2GV72	Carbonyl reductase 3 (B2GV72_RAT)
B5DFN0	COP9 signalosome subunit 9 (B5DFN0_RAT)			P14562	Lysosome-associated membrane glycoprotein 1 (LAMP1_RAT)
O89035	Mitochondrial dicarboxylate carrier (O89035_RAT)			M0R436	Ring finger protein 170 (M0R436_RAT)
D3ZAQ0	FUN14 domain-containing 2 (D3ZAQ0_RAT)			D3ZXY2	PDZ domain containing 8 (Predicted) (D3ZXY2_RAT)
F1M0N1	Tyrosine-protein kinase (F1M0N1_RAT)			Q5U2U0	ATP-dependent Clp protease ATP-binding subunit clpX-like, mitochondrial (CLPX_RAT)
P63251	G protein-activated inward rectifier potassium channel 1 (KCNJ3_RAT)			D3ZP47	Phosphohistidine phosphatase 1 (D3ZP47_RAT)
Q5I0L3	Tyrosine--tRNA ligase, mitochondrial (SYYM_RAT)			P63090	Pleiotrophin (PTN_RAT)
Q5XIK2	Thioredoxin-related transmembrane protein 2 (TMX2_RAT)			Q5HZA2	Sprouty RTK-signaling antagonist 2 (Q5HZA2_RAT)
F1LTR1	WD repeat-containing protein 26 (WDR26_RAT)			F1LQY6	N-terminal EF-hand calcium-binding protein 2 (NECA2_RAT)
F1LT49	Leucine-rich repeat-containing 47 (F1LT49_RAT)			Q66H47	39S ribosomal protein L24, mitochondrial (RM24_RAT)
Q5I0D5	Phospholysine phosphohistidine inorganic pyrophosphate phosphatase (LHPP_RAT)			F1M392	LIM and calponin homology domains 1 (F1M392_RAT)
F1MAQ4	Trafficking protein particle complex 10 (F1MAQ4_RAT)			A0A0G2JSK5	Integrin beta (A0A0G2JSK5_RAT)
F1M3D2	DM1 locus, WD repeat-containing (F1M3D2_RAT)			Q4QQV8	Charged multivesicular body protein 5 (CHMP5_RAT)
Q07984	Translocon-associated protein subunit delta (SSRD_RAT)			D4A062	SLIT and NTRK-like family, member 3 (D4A062_RAT)
D3ZJ01	Similar to RIKEN cDNA 2310035C23 (D3ZJ01_RAT)			D3ZNF5	Transmembrane protein 63c (D3ZNF5_RAT)
D3ZXA6	Pyruvate dehydrogenase phosphatase regulatory subunit (D3ZXA6_RAT)			Q76EQ0	Serine racemase (SRR_RAT)
F1LV44	Teneurin transmembrane protein 3 (F1LV44_RAT)			F1LUC0	Similar to RIKEN cDNA 5730410E15 gene (Predicted), isoform CRA_a (F1LUC0_RAT)
Q4QR80	28S ribosomal protein S25, mitochondrial (RT25_RAT)			D3ZVU9	N-acetylaspartate synthetase (NAT8L_RAT)
Q642A4	UPF0598 protein C8orf82 homolog (CH082_RAT)			D3ZUP8	LMBR1 domain-containing 2 (D3ZUP8_RAT)
Q62682	Contactin-3 (CNTN3_RAT)			Q4KM64	Protein jagunal homolog 1 (JAGN1_RAT)
O35567	Bifunctional purine biosynthesis protein PURH (PUR9_RAT)			D3ZE26	Similar to RIKEN cDNA 1110063G11 (Predicted) (D3ZE26_RAT)
B2RYS9	Similar to RIKEN cDNA 0610038D11 (Predicted), isoform CRA_b (B2RYS9_RAT)			G3V6Z7	Golgi autoantigen, golgin subfamily a, 5, isoform CRA_a (G3V6Z7_RAT)
Q01066	Calcium/calmodulin-dependent 3',5'-cyclic nucleotide phosphodiesterase 1B (PDE1B_RAT)
Q5I0K3	Citramalyl-CoA lyase, mitochondrial (CLYBL_RAT)
Q4QQW3	Hydroxyacid-oxoacid transhydrogenase, mitochondrial (HOT_RAT)
D3ZU52	COP9 (Constitutive photomorphogenic) homolog, subunit 7b (Arabidopsis thaliana) (Predicted), isoform CRA_b (D3ZU52_RAT)
D3ZVR8	Protein phosphatase 1, regulatory subunit 16A (D3ZVR8_RAT)
F1MA97	Thrombospondin type 1 domain-containing 7A (F1MA97_RAT)
Q5U2X7	Mitochondrial import inner membrane translocase subunit Tim21 (TIM21_RAT)
Q5PPH0	Enolase-phosphatase E1 (ENOPH_RAT)
G3V8C0	Dynactin subunit 5 (G3V8C0_RAT)
A0A0G2KAS8	WNK lysine deficient protein kinase 2 (A0A0G2KAS8_RAT)
A0A0G2K6F2	CUB and Sushi multiple domains 2 (A0A0G2K6F2_RAT)
Q6MFY6	E3 ubiquitin-protein ligase PPP1R11 (PP1RB_RAT)
P10818	Cytochrome c oxidase subunit 6A1, mitochondrial (CX6A1_RAT)
P32198	Carnitine O-palmitoyltransferase 1, liver isoform (CPT1A_RAT)
F1M6X3	Potassium voltage-gated channel subfamily KQT member 2 (F1M6X3_RAT)
B1WBY1	Cul1 protein (B1WBY1_RAT)
B2GV72	Carbonyl reductase 3 (B2GV72_RAT)
Q7TP42	Ab2-292 (Q7TP42_RAT)
A0JPM9	Eukaryotic translation initiation factor 3 subunit J (EIF3J_RAT)
A0A0H2UHM0	Vacuolar protein sorting-associated protein 28 homolog (A0A0H2UHM0_RAT)
D4AEK9	Coiled-coil domain-containing 6 (D4AEK9_RAT)
D3ZKQ4	RAB, member RAS oncogene family-like 6 (D3ZKQ4_RAT)
P68101	Eukaryotic translation initiation factor 2 subunit 1 (IF2A_RAT)
D3ZR52	Lysophosphatidylcholine acyltransferase 4 (D3ZR52_RAT)
Q5FWY5	AH receptor-interacting protein (AIP_RAT)
P25409	Alanine aminotransferase 1 (ALAT1_RAT)
Q63083	Nucleobindin-1 (NUCB1_RAT)
D4A9D8	Oxysterol-binding protein (D4A9D8_RAT)
D3ZZU8	Fructosamine 3 kinase (D3ZZU8_RAT)
D3ZFQ3	Nucleotide-binding protein-like (D3ZFQ3_RAT)
M0RC54	Biorientation of chromosomes in cell division 1-like 1 (M0RC54_RAT)
Q9JHW5	Vesicle-associated membrane protein 7 (VAMP7_RAT)
D3ZWA8	Adaptor protein, phosphotyrosine-interacting with PH domain and leucine zipper 1 (D3ZWA8_RAT)
Q5XIU9	Membrane-associated progesterone receptor component 2 (PGRC2_RAT)
Q6AYK6	Calcyclin-binding protein (CYBP_RAT)
P0CC10	Leucine-rich repeat-containing protein 4B (LRC4B_RAT)
Q5XIC6	Proteasome (Prosome, macropain) 26S subunit, non-ATPase, 12 (Q5XIC6_RAT)
Q5RK25	Phosphomannomutase (Q5RK25_RAT)
P70470	Acyl-protein thioesterase 1 (LYPA1_RAT)
B0BMZ1	RGD1305587 protein (B0BMZ1_RAT)
D3ZL45	Similar to RIKEN cDNA B630019K06 (D3ZL45_RAT)
D4A305	Coiled-coil domain containing 58 (Predicted), isoform CRA_c (D4A305_RAT)
D4A6U0	Non-lysosomal glucosylceramidase (D4A6U0_RAT)
Q66H47	39S ribosomal protein L24, mitochondrial (RM24_RAT)
D3ZZ44	Extracellular leucine-rich repeat and fibronectin type III domain-containing 1 (D3ZZ44_RAT)
Q0D2L6	Ras-related GTP-binding C (Q0D2L6_RAT)
Q5BJT2	Ubiquitin-like protein 3 (UBL3_RAT)
P19103	Protein phosphatase 1 regulatory subunit 1A (PPR1A_RAT)
Q5VLR5	BWK4 (Q5VLR5_RAT)
D4A833	Mitochondrial ribosomal protein S30 (D4A833_RAT)
Q810U0	Coiled-coil domain-containing protein 50 (CCD50_RAT)
D4A4K4	Vacuolar protein sorting 13C (D4A4K4_RAT)
D3ZRD3	Phosphodiesterase 6D (D3ZRD3_RAT)
Q80W92	Protein VAC14 homolog (VAC14_RAT)
Q5U2X6	Coiled-coil domain-containing protein 47 (CCD47_RAT)
D4A8G0	LSM12 homolog (D4A8G0_RAT)
P19468	Glutamate--cysteine ligase catalytic subunit (GSH1_RAT)
B5DFD8	SH3 domain-binding glutamic acid-rich-like protein (B5DFD8_RAT)
D3ZA93	Acyl-CoA thioesterase 13 (D3ZA93_RAT)
D4A104	Mitochondrial ribosomal protein L45 (D4A104_RAT)
P70611	Double C2-like domain-containing protein alpha (DOC2A_RAT)
D4A3N4	Adenylate cyclase (D4A3N4_RAT)
Q496Z0	Elongator complex protein 2 (ELP2_RAT)
F1LWK9	Netrin G1 (F1LWK9_RAT)
Q9WVJ4	Synaptojanin-2-binding protein (SYJ2B_RAT)
Q5XI86	Peptidyl-tRNA hydrolase 2 (Q5XI86_RAT)
D3ZWH2	Junctophilin 3 (D3ZWH2_RAT)
D4A478	Nucleoside-triphosphatase, cancer-related (D4A478_RAT)
A0A0G2K3W1	von Willebrand factor A domain-containing 8 (A0A0G2K3W1_RAT)
Q6AYT3	tRNA-splicing ligase RtcB homolog (RTCB_RAT)
O55096	Dipeptidyl peptidase 3 (DPP3_RAT)
Q4G067	Mitochondrial ribosomal protein L44 (Q4G067_RAT)
Q5FVL2	ER membrane protein complex subunit 8 (EMC8_RAT)
B0BN18	Prefoldin subunit 2 (PFD2_RAT)
P28841	Neuroendocrine convertase 2 (NEC2_RAT)
A0A0G2JY22	Disco-interacting protein 2 homolog B (A0A0G2JY22_RAT)
Q6AYH6	ER membrane protein complex subunit 10 (EMC10_RAT)
M0R402	Thioredoxin-related transmembrane protein 3 (M0R402_RAT)
D4A631	Brefeldin A-inhibited guanine nucleotide-exchange protein 1 (BIG1_RAT)
Q6P9U0	Serine (Or cysteine) peptidase inhibitor, clade B, member 6a (Q6P9U0_RAT)
Q99M64	Phosphatidylinositol 4-kinase type 2-alpha (P4K2A_RAT)
F1LQ09	Atlastin GTPase 2 (F1LQ09_RAT)
D3ZF86	ARFGEF family member 3 (D3ZF86_RAT)
D3ZMS0	Gene-rich cluster, C10 gene (D3ZMS0_RAT)
P97612	Fatty-acid amide hydrolase 1 (FAAH1_RAT)
Q5XI79	Protein arginine methyltransferase NDUFAF7, mitochondrial (NDUF7_RAT)
D4A1Q9	Tubulin tyrosine ligase-like 12 (D4A1Q9_RAT)
Q5XIP9	Transmembrane protein 43 (TMM43_RAT)
Q498D8	Ring-box 1 (Q498D8_RAT)
F1LPT0	Gap junction protein (F1LPT0_RAT)
D3ZBH5	Lemur tyrosine kinase 2 (D3ZBH5_RAT)
Q9R066	Coxsackievirus and adenovirus receptor homolog (CXAR_RAT)
D3ZSZ4	PiggyBac transposable element derived 5 (Predicted) (D3ZSZ4_RAT)
D3ZR63	Glucose-fructose oxidoreductase domain-containing 1 (D3ZR63_RAT)
D3ZZC1	RCG43947 (D3ZZC1_RAT)
F1LV54	Family with sequence similarity 19 member A2, C-C motif chemokine-like (F1LV54_RAT)
D3ZTV3	Leucine-rich repeat transmembrane protein FLRT2 (FLRT2_RAT)
B0K010	Thioredoxin domain-containing 17 (B0K010_RAT)
Q6AZ50	Ubiquitin-like-conjugating enzyme ATG3 (ATG3_RAT)
D4A3T4	Zinc finger FYVE-type-containing 1 (D4A3T4_RAT)
Q9QYL8	Acyl-protein thioesterase 2 (LYPA2_RAT)

## Sheet: Syn_Pro_enriched
Supplementary Table S1: Proteins showed significant enrichment difference in synaptosomes between two extraction methods.
Accession	Gene	minus log10 p-Value	Fold change (log2)	Protein names	Regulation	TMRs	Signal_peptides	SwissPalm	GPI-Anchored	Gene ontology (biological process)	Gene ontology (cellular component)	Gene ontology (molecular function)
D3ZRM9	LOC100360491	1.8729	-0.765759	60S ribosomal protein L13	Acetone	0	NA	NA	Not GPI-Anchored	translation [GO:0006412]	cytosolic large ribosomal subunit [GO:0022625]	RNA binding [GO:0003723]; structural constituent of ribosome [GO:0003735]
F1LYI5	RGD1564138	1.47625	-0.584802	60S ribosomal protein L29	Acetone	0	NA	NA	Not GPI-Anchored	cytoplasmic translation [GO:0002181]	cytosolic large ribosomal subunit [GO:0022625]	structural constituent of ribosome [GO:0003735]
P62912	Rpl32	1.67778	-0.628091	60S ribosomal protein L32	Acetone	0	NA	NA	Not GPI-Anchored	cellular response to dexamethasone stimulus [GO:0071549]; liver regeneration [GO:0097421]; translation [GO:0006412]	cytosolic large ribosomal subunit [GO:0022625]; membrane [GO:0016020]	RNA binding [GO:0003723]; structural constituent of ribosome [GO:0003735]
A0A0G2JWS9	Atp12a	1.31069	0.732036	Sodium/potassium-transporting ATPase subunit alpha (EC 3.6.3.-)	SIMPLEX	0	NA	NA	Not GPI-Anchored	NA	integral component of membrane [GO:0016021]	ATP binding [GO:0005524]; metal ion binding [GO:0046872]; sodium:potassium-exchanging ATPase activity [GO:0005391]
A0A0G2K6E2	Txnrd2	1.37572	0.678019	Thioredoxin reductase 2, isoform CRA_a (Thioredoxin reductase 2, mitochondrial)	SIMPLEX	0	NA	NA	Not GPI-Anchored	cell redox homeostasis [GO:0045454]	cell [GO:0005623]	electron transfer activity [GO:0009055]; flavin adenine dinucleotide binding [GO:0050660]; thioredoxin-disulfide reductase activity [GO:0004791]
D4ACF1	Eif4enif1	1.80688	0.78146	Eukaryotic translation initiation factor 4E nuclear import factor 1 (RCG35971, isoform CRA_a)	SIMPLEX	0	NA	NA	Not GPI-Anchored	negative regulation of neuron differentiation [GO:0045665]; negative regulation of translation [GO:0017148]; stem cell population maintenance [GO:0019827]	cytoplasm [GO:0005737]; cytosol [GO:0005829]; membrane [GO:0016020]; nucleus [GO:0005634]; P-body [GO:0000932]	mRNA binding [GO:0003729]; RNA binding [GO:0003723]
O35331	Pdxk	1.8962	0.877169	Pyridoxal kinase (EC 2.7.1.35) (Pyridoxine kinase)	SIMPLEX	0	NA	NA	Not GPI-Anchored	cell proliferation [GO:0008283]; negative regulation of apoptotic process [GO:0043066]; pyridoxal 5'-phosphate salvage [GO:0009443]; pyridoxal phosphate biosynthetic process [GO:0042823]; response to amine [GO:0014075]; response to drug [GO:0042493]; response to food [GO:0032094]; response to insecticide [GO:0017085]; response to progesterone [GO:0032570]; response to toxic substance [GO:0009636]…	cytosol [GO:0005829]; extracellular exosome [GO:0070062]; nucleus [GO:0005634]	ATP binding [GO:0005524]; drug binding [GO:0008144]; lithium ion binding [GO:0031403]; magnesium ion binding [GO:0000287]; potassium ion binding [GO:0030955]; protein homodimerization activity [GO:0042803]; pyridoxal binding [GO:0070280]; pyridoxal kinase activity [GO:0008478]; pyridoxal phosphate binding [GO:0030170]; sodium ion binding [GO:0031402]; zinc ion binding [GO:0008270]
O70377	Snap23	1.84164	0.627607	Synaptosomal-associated protein 23 (SNAP-23) (Vesicle-membrane fusion protein SNAP-23)	SIMPLEX	0	NA	Yes	Not GPI-Anchored	exocytic insertion of neurotransmitter receptor to postsynaptic membrane [GO:0098967]; exocytosis [GO:0006887]; histamine secretion by mast cell [GO:0002553]; membrane fusion [GO:0061025]; protein complex assembly [GO:0006461]; protein transport [GO:0015031]; regulation of exocytosis [GO:0017157]; synaptic vesicle fusion to presynaptic active zone membrane [GO:0031629]; synaptic vesicle priming […	azurophil granule [GO:0042582]; cell-cell adherens junction [GO:0005913]; cytoplasm [GO:0005737]; cytoplasmic vesicle [GO:0031410]; cytoplasmic vesicle membrane [GO:0030659]; extracellular exosome [GO:0070062]; focal adhesion [GO:0005925]; mast cell granule [GO:0042629]; plasma membrane [GO:0005886]; SNARE complex [GO:0031201]; specific granule [GO:0042581]; terminal bouton [GO:0043195]	SNAP receptor activity [GO:0005484]; syntaxin binding [GO:0019905]
P02650	Apoe	2.19928	0.749038	Apolipoprotein E (Apo-E)	SIMPLEX	0	signal	NA	Not GPI-Anchored	aging [GO:0007568]; AMPA glutamate receptor clustering [GO:0097113]; amyloid precursor protein metabolic process [GO:0042982]; artery morphogenesis [GO:0048844]; cardiovascular system development [GO:0072358]; cellular calcium ion homeostasis [GO:0006874]; cellular response to cholesterol [GO:0071397]; cellular response to ethanol [GO:0071361]; cellular response to growth factor stimulus [GO:0071…	blood microparticle [GO:0072562]; cell surface [GO:0009986]; chylomicron [GO:0042627]; cytoplasm [GO:0005737]; dendrite [GO:0030425]; discoidal high-density lipoprotein particle [GO:0034365]; endoplasmic reticulum [GO:0005783]; endosome [GO:0005768]; extracellular exosome [GO:0070062]; extracellular matrix [GO:0031012]; extracellular region [GO:0005576]; extracellular space [GO:0005615]; extracel…	amyloid-beta binding [GO:0001540]; antioxidant activity [GO:0016209]; cholesterol binding [GO:0015485]; cholesterol transporter activity [GO:0017127]; heparin binding [GO:0008201]; hydroxyapatite binding [GO:0046848]; identical protein binding [GO:0042802]; lipid binding [GO:0008289]; lipid transporter activity [GO:0005319]; lipoprotein particle binding [GO:0071813]; low-density lipoprotein parti…
Q5XII0	Epdr1	1.6968	0.681217	Mammalian ependymin-related protein 1 (MERP-1)	SIMPLEX	0	signal	Yes	Not GPI-Anchored	cell-matrix adhesion [GO:0007160]	extracellular exosome [GO:0070062]; extracellular space [GO:0005615]; lysosome [GO:0005764]	calcium ion binding [GO:0005509]
Q6AYK3	Isyna1	2.11126	0.670732	Inositol-3-phosphate synthase 1 (IPS 1) (EC 5.5.1.4) (Myo-inositol 1-phosphate synthase) (MI-1-P synthase) (MIP synthase)	SIMPLEX	0	NA	Yes	Not GPI-Anchored	inositol biosynthetic process [GO:0006021]; phospholipid biosynthetic process [GO:0008654]	cytoplasm [GO:0005737]	inositol-3-phosphate synthase activity [GO:0004512]
Q91XV6	Fxyd6	2.32239	1.01807	FXYD domain-containing ion transport regulator 6 (Phosphohippolin) (Vascular endothelial cell-specific protein 6) (VESP6)	SIMPLEX	1	signal	Yes	Not GPI-Anchored	regulation of sodium ion transmembrane transporter activity [GO:2000649]	integral component of plasma membrane [GO:0005887]	ion channel activity [GO:0005216]; sodium channel regulator activity [GO:0017080]

## Sheet: Syn_Phosphopro_enriched
Supplementary Table S2: Phosphopeptides showed significant enrichment difference in synaptosomes between two extraction methods.
Gene	Sequence	Phospho_sites	minus log10 p-Value	Fold change (log2)	Regulation	Protein Group Accessions	Protein names	TMRs	Signal_peptides	SwissPalm	GPI-Anchored	Gene ontology (biological process)	Gene ontology (cellular component)	Gene ontology (molecular function)
Dnajc5	APEGEETEFYVSPEDLEAQLQSDER	S151	1.75696	0.902444	SIMPLEX	A0A0G2JX56	DnaJ (Hsp40) homolog, subfamily C, member 5, isoform CRA_a (DnaJ homolog subfamily C member 5)	2	NA	NA	Not GPI-Anchored	NA	NA	NA
Dnajc5	APEGEETEFYVSPEDLEAQLQSDER	S151	1.75696	0.902444	SIMPLEX	A0A0G2JX56	DnaJ (Hsp40) homolog, subfamily C, member 5, isoform CRA_a (DnaJ homolog subfamily C member 5)	2	NA	NA	Not GPI-Anchored	NA	NA	NA
Dnajc5	APEGEETEFYVSPEDLEAQLQSDER	S151	1.75696	0.902444	SIMPLEX	A0A0G2JX56	DnaJ (Hsp40) homolog, subfamily C, member 5, isoform CRA_a (DnaJ homolog subfamily C member 5)	2	NA	NA	Not GPI-Anchored	NA	NA	NA
Dnajc5	APEGEETEFYVSPEDLEAQLQSDER	S151	1.75696	0.902444	SIMPLEX	A0A0G2JX56	DnaJ (Hsp40) homolog, subfamily C, member 5, isoform CRA_a (DnaJ homolog subfamily C member 5)	2	NA	NA	Not GPI-Anchored	NA	NA	NA
Dnajc5	APEGEETEFYVSPEDLEAQLQSDER	S151	1.75696	0.902444	SIMPLEX	A0A0G2JX56	DnaJ (Hsp40) homolog, subfamily C, member 5, isoform CRA_a (DnaJ homolog subfamily C member 5)	2	NA	NA	Not GPI-Anchored	NA	NA	NA
Dnajc5	APEGEETEFYVSPEDLEAQLQSDER	S151	1.75696	0.902444	SIMPLEX	A0A0G2JX56	DnaJ (Hsp40) homolog, subfamily C, member 5, isoform CRA_a (DnaJ homolog subfamily C member 5)	2	NA	NA	Not GPI-Anchored	NA	NA	NA
Dnajc5	APEGEETEFYVSPEDLEAQLQSDER	S151	1.75696	0.902444	SIMPLEX	A0A0G2JX56	DnaJ (Hsp40) homolog, subfamily C, member 5, isoform CRA_a (DnaJ homolog subfamily C member 5)	2	NA	NA	Not GPI-Anchored	NA	NA	NA
Dnajc5	APEGEETEFYVSPEDLEAQLQSDER	S151	1.75696	0.902444	SIMPLEX	A0A0G2JX56	DnaJ (Hsp40) homolog, subfamily C, member 5, isoform CRA_a (DnaJ homolog subfamily C member 5)	2	NA	NA	Not GPI-Anchored	NA	NA	NA
Dnajc5	APEGEETEFYVSPEDLEAQLQSDER	S151	1.75696	0.902444	SIMPLEX	A0A0G2JX56	DnaJ (Hsp40) homolog, subfamily C, member 5, isoform CRA_a (DnaJ homolog subfamily C member 5)	2	NA	NA	Not GPI-Anchored	NA	NA	NA
Dnajc5	APEGEETEFYVSPEDLEAQLQSDER	S151	1.75696	0.902444	SIMPLEX	A0A0G2JX56	DnaJ (Hsp40) homolog, subfamily C, member 5, isoform CRA_a (DnaJ homolog subfamily C member 5)	2	NA	NA	Not GPI-Anchored	NA	NA	NA
Scamp5	GSGGSFSK	S182	1.37366	0.655008	SIMPLEX	A0A0G2K464	Secretory carrier-associated membrane protein (Secretory carrier membrane protein)	4	NA	NA	Not GPI-Anchored	negative regulation of endocytosis [GO:0045806]; positive regulation of calcium ion-dependent exocytosis [GO:0045956]; positive regulation of cytokine secretion [GO:0050715]; protein transport [GO:0015031]; response to endoplasmic reticulum stress [GO:0034976]	integral component of membrane [GO:0016021]; plasma membrane [GO:0005886]; recycling endosome membrane [GO:0055038]; SNARE complex [GO:0031201]; trans-Golgi network membrane [GO:0032588]	NA
45543	SDIGAQQSGMSLSSSK	S444	2.37675	0.681371	SIMPLEX	A0A0G2K7G7	Septin-8	0	NA	NA	Not GPI-Anchored	NA	NA	GTP binding [GO:0005525]
45543	SDIGAQQSGMSLSSSK	S444	2.37675	0.681371	SIMPLEX	A0A0G2K7G7	Septin-8	0	NA	NA	Not GPI-Anchored	NA	NA	GTP binding [GO:0005525]
45543	SDIGAQQSGMSLSSSK	S444	2.37675	0.681371	SIMPLEX	A0A0G2K7G7	Septin-8	0	NA	NA	Not GPI-Anchored	NA	NA	GTP binding [GO:0005525]
45543	SDIGAQQSGMSLSSSK	S444	2.37675	0.681371	SIMPLEX	A0A0G2K7G7	Septin-8	0	NA	NA	Not GPI-Anchored	NA	NA	GTP binding [GO:0005525]
45543	SDIGAQQSGMSLSSSK	S444	2.37675	0.681371	SIMPLEX	A0A0G2K7G7	Septin-8	0	NA	NA	Not GPI-Anchored	NA	NA	GTP binding [GO:0005525]
45543	SDIGAQQSGMSLSSSK	S444	2.37675	0.681371	SIMPLEX	A0A0G2K7G7	Septin-8	0	NA	NA	Not GPI-Anchored	NA	NA	GTP binding [GO:0005525]
Map2k1	LCDFGVSGQLIDSMANSFVGTR	S193	2.02273	0.755456	SIMPLEX	A0A0H2UHI2	Dual-specificity mitogen-activated protein kinase kinase 1	0	NA	NA	Not GPI-Anchored	Bergmann glial cell differentiation [GO:0060020]; cell cycle arrest [GO:0007050]; cell motility [GO:0048870]; cellular senescence [GO:0090398]; cerebellar cortex formation [GO:0021697]; epithelial cell proliferation involved in lung morphogenesis [GO:0060502]; ERK1 and ERK2 cascade [GO:0070371]; face development [GO:0060324]; heart development [GO:0007507]; keratinocyte differentiation [GO:003021…	cytosol [GO:0005829]; endoplasmic reticulum [GO:0005783]; extracellular exosome [GO:0070062]; plasma membrane [GO:0005886]	ATP binding [GO:0005524]; MAP kinase kinase activity [GO:0004708]; protein C-terminus binding [GO:0008022]; protein N-terminus binding [GO:0047485]; protein serine/threonine kinase activator activity [GO:0043539]; protein serine/threonine kinase activity [GO:0004674]; signal transducer, downstream of receptor, with protein tyrosine phosphatase activity [GO:0004728]
Map2k1	LCDFGVSGQLIDSMANSFVGTR	S193	2.02273	0.755456	SIMPLEX	A0A0H2UHI2	Dual-specificity mitogen-activated protein kinase kinase 1	0	NA	NA	Not GPI-Anchored	Bergmann glial cell differentiation [GO:0060020]; cell cycle arrest [GO:0007050]; cell motility [GO:0048870]; cellular senescence [GO:0090398]; cerebellar cortex formation [GO:0021697]; epithelial cell proliferation involved in lung morphogenesis [GO:0060502]; ERK1 and ERK2 cascade [GO:0070371]; face development [GO:0060324]; heart development [GO:0007507]; keratinocyte differentiation [GO:003021…	cytosol [GO:0005829]; endoplasmic reticulum [GO:0005783]; extracellular exosome [GO:0070062]; plasma membrane [GO:0005886]	ATP binding [GO:0005524]; MAP kinase kinase activity [GO:0004708]; protein C-terminus binding [GO:0008022]; protein N-terminus binding [GO:0047485]; protein serine/threonine kinase activator activity [GO:0043539]; protein serine/threonine kinase activity [GO:0004674]; signal transducer, downstream of receptor, with protein tyrosine phosphatase activity [GO:0004728]
Map2k1	LCDFGVSGQLIDSMANSFVGTR	S193	2.02273	0.755456	SIMPLEX	A0A0H2UHI2	Dual-specificity mitogen-activated protein kinase kinase 1	0	NA	NA	Not GPI-Anchored	Bergmann glial cell differentiation [GO:0060020]; cell cycle arrest [GO:0007050]; cell motility [GO:0048870]; cellular senescence [GO:0090398]; cerebellar cortex formation [GO:0021697]; epithelial cell proliferation involved in lung morphogenesis [GO:0060502]; ERK1 and ERK2 cascade [GO:0070371]; face development [GO:0060324]; heart development [GO:0007507]; keratinocyte differentiation [GO:003021…	cytosol [GO:0005829]; endoplasmic reticulum [GO:0005783]; extracellular exosome [GO:0070062]; plasma membrane [GO:0005886]	ATP binding [GO:0005524]; MAP kinase kinase activity [GO:0004708]; protein C-terminus binding [GO:0008022]; protein N-terminus binding [GO:0047485]; protein serine/threonine kinase activator activity [GO:0043539]; protein serine/threonine kinase activity [GO:0004674]; signal transducer, downstream of receptor, with protein tyrosine phosphatase activity [GO:0004728]
Map2k1	LCDFGVSGQLIDSMANSFVGTR	S193	2.02273	0.755456	SIMPLEX	A0A0H2UHI2	Dual-specificity mitogen-activated protein kinase kinase 1	0	NA	NA	Not GPI-Anchored	Bergmann glial cell differentiation [GO:0060020]; cell cycle arrest [GO:0007050]; cell motility [GO:0048870]; cellular senescence [GO:0090398]; cerebellar cortex formation [GO:0021697]; epithelial cell proliferation involved in lung morphogenesis [GO:0060502]; ERK1 and ERK2 cascade [GO:0070371]; face development [GO:0060324]; heart development [GO:0007507]; keratinocyte differentiation [GO:003021…	cytosol [GO:0005829]; endoplasmic reticulum [GO:0005783]; extracellular exosome [GO:0070062]; plasma membrane [GO:0005886]	ATP binding [GO:0005524]; MAP kinase kinase activity [GO:0004708]; protein C-terminus binding [GO:0008022]; protein N-terminus binding [GO:0047485]; protein serine/threonine kinase activator activity [GO:0043539]; protein serine/threonine kinase activity [GO:0004674]; signal transducer, downstream of receptor, with protein tyrosine phosphatase activity [GO:0004728]
Map2k1	LCDFGVSGQLIDSMANSFVGTR	S193	2.02273	0.755456	SIMPLEX	A0A0H2UHI2	Dual-specificity mitogen-activated protein kinase kinase 1	0	NA	NA	Not GPI-Anchored	Bergmann glial cell differentiation [GO:0060020]; cell cycle arrest [GO:0007050]; cell motility [GO:0048870]; cellular senescence [GO:0090398]; cerebellar cortex formation [GO:0021697]; epithelial cell proliferation involved in lung morphogenesis [GO:0060502]; ERK1 and ERK2 cascade [GO:0070371]; face development [GO:0060324]; heart development [GO:0007507]; keratinocyte differentiation [GO:003021…	cytosol [GO:0005829]; endoplasmic reticulum [GO:0005783]; extracellular exosome [GO:0070062]; plasma membrane [GO:0005886]	ATP binding [GO:0005524]; MAP kinase kinase activity [GO:0004708]; protein C-terminus binding [GO:0008022]; protein N-terminus binding [GO:0047485]; protein serine/threonine kinase activator activity [GO:0043539]; protein serine/threonine kinase activity [GO:0004674]; signal transducer, downstream of receptor, with protein tyrosine phosphatase activity [GO:0004728]
Map2k1	LCDFGVSGQLIDSMANSFVGTR	S193	2.02273	0.755456	SIMPLEX	A0A0H2UHI2	Dual-specificity mitogen-activated protein kinase kinase 1	0	NA	NA	Not GPI-Anchored	Bergmann glial cell differentiation [GO:0060020]; cell cycle arrest [GO:0007050]; cell motility [GO:0048870]; cellular senescence [GO:0090398]; cerebellar cortex formation [GO:0021697]; epithelial cell proliferation involved in lung morphogenesis [GO:0060502]; ERK1 and ERK2 cascade [GO:0070371]; face development [GO:0060324]; heart development [GO:0007507]; keratinocyte differentiation [GO:003021…	cytosol [GO:0005829]; endoplasmic reticulum [GO:0005783]; extracellular exosome [GO:0070062]; plasma membrane [GO:0005886]	ATP binding [GO:0005524]; MAP kinase kinase activity [GO:0004708]; protein C-terminus binding [GO:0008022]; protein N-terminus binding [GO:0047485]; protein serine/threonine kinase activator activity [GO:0043539]; protein serine/threonine kinase activity [GO:0004674]; signal transducer, downstream of receptor, with protein tyrosine phosphatase activity [GO:0004728]
Tnks1bp1	SSGSLSPGLETEDPLEAR	S1358;S1360	1.69037	0.617414	SIMPLEX	D3ZF26	Tankyrase 1-binding protein 1	0	NA	NA	Not GPI-Anchored	cellular response to ionizing radiation [GO:0071479]; double-strand break repair [GO:0006302]; positive regulation of peptidyl-serine phosphorylation [GO:0033138]; positive regulation of peptidyl-threonine phosphorylation [GO:0010800]; positive regulation of protein autophosphorylation [GO:0031954]	CCR4-NOT complex [GO:0030014]; cell-cell adherens junction [GO:0005913]; cytoplasm [GO:0005737]; nuclear heterochromatin [GO:0005720]; nucleus [GO:0005634]	ankyrin repeat binding [GO:0071532]; cadherin binding [GO:0045296]; enzyme binding [GO:0019899]; macromolecular complex binding [GO:0044877]
Tnks1bp1	SSGSLSPGLETEDPLEAR	S1358;S1360	1.69037	0.617414	SIMPLEX	D3ZF26	Tankyrase 1-binding protein 1	0	NA	NA	Not GPI-Anchored	cellular response to ionizing radiation [GO:0071479]; double-strand break repair [GO:0006302]; positive regulation of peptidyl-serine phosphorylation [GO:0033138]; positive regulation of peptidyl-threonine phosphorylation [GO:0010800]; positive regulation of protein autophosphorylation [GO:0031954]	CCR4-NOT complex [GO:0030014]; cell-cell adherens junction [GO:0005913]; cytoplasm [GO:0005737]; nuclear heterochromatin [GO:0005720]; nucleus [GO:0005634]	ankyrin repeat binding [GO:0071532]; cadherin binding [GO:0045296]; enzyme binding [GO:0019899]; macromolecular complex binding [GO:0044877]
Tnks1bp1	SSGSLSPGLETEDPLEAR	S1358;S1360	1.69037	0.617414	SIMPLEX	D3ZF26	Tankyrase 1-binding protein 1	0	NA	NA	Not GPI-Anchored	cellular response to ionizing radiation [GO:0071479]; double-strand break repair [GO:0006302]; positive regulation of peptidyl-serine phosphorylation [GO:0033138]; positive regulation of peptidyl-threonine phosphorylation [GO:0010800]; positive regulation of protein autophosphorylation [GO:0031954]	CCR4-NOT complex [GO:0030014]; cell-cell adherens junction [GO:0005913]; cytoplasm [GO:0005737]; nuclear heterochromatin [GO:0005720]; nucleus [GO:0005634]	ankyrin repeat binding [GO:0071532]; cadherin binding [GO:0045296]; enzyme binding [GO:0019899]; macromolecular complex binding [GO:0044877]
Tnks1bp1	SSGSLSPGLETEDPLEAR	S1358;S1360	1.69037	0.617414	SIMPLEX	D3ZF26	Tankyrase 1-binding protein 1	0	NA	NA	Not GPI-Anchored	cellular response to ionizing radiation [GO:0071479]; double-strand break repair [GO:0006302]; positive regulation of peptidyl-serine phosphorylation [GO:0033138]; positive regulation of peptidyl-threonine phosphorylation [GO:0010800]; positive regulation of protein autophosphorylation [GO:0031954]	CCR4-NOT complex [GO:0030014]; cell-cell adherens junction [GO:0005913]; cytoplasm [GO:0005737]; nuclear heterochromatin [GO:0005720]; nucleus [GO:0005634]	ankyrin repeat binding [GO:0071532]; cadherin binding [GO:0045296]; enzyme binding [GO:0019899]; macromolecular complex binding [GO:0044877]
Tnks1bp1	SSGSLSPGLETEDPLEAR	S1358;S1360	1.69037	0.617414	SIMPLEX	D3ZF26	Tankyrase 1-binding protein 1	0	NA	NA	Not GPI-Anchored	cellular response to ionizing radiation [GO:0071479]; double-strand break repair [GO:0006302]; positive regulation of peptidyl-serine phosphorylation [GO:0033138]; positive regulation of peptidyl-threonine phosphorylation [GO:0010800]; positive regulation of protein autophosphorylation [GO:0031954]	CCR4-NOT complex [GO:0030014]; cell-cell adherens junction [GO:0005913]; cytoplasm [GO:0005737]; nuclear heterochromatin [GO:0005720]; nucleus [GO:0005634]	ankyrin repeat binding [GO:0071532]; cadherin binding [GO:0045296]; enzyme binding [GO:0019899]; macromolecular complex binding [GO:0044877]
Tnks1bp1	SSGSLSPGLETEDPLEAR	S1358;S1360	1.69037	0.617414	SIMPLEX	D3ZF26	Tankyrase 1-binding protein 1	0	NA	NA	Not GPI-Anchored	cellular response to ionizing radiation [GO:0071479]; double-strand break repair [GO:0006302]; positive regulation of peptidyl-serine phosphorylation [GO:0033138]; positive regulation of peptidyl-threonine phosphorylation [GO:0010800]; positive regulation of protein autophosphorylation [GO:0031954]	CCR4-NOT complex [GO:0030014]; cell-cell adherens junction [GO:0005913]; cytoplasm [GO:0005737]; nuclear heterochromatin [GO:0005720]; nucleus [GO:0005634]	ankyrin repeat binding [GO:0071532]; cadherin binding [GO:0045296]; enzyme binding [GO:0019899]; macromolecular complex binding [GO:0044877]
Tnks1bp1	SSGSLSPGLETEDPLEAR	S1358;S1360	1.69037	0.617414	SIMPLEX	D3ZF26	Tankyrase 1-binding protein 1	0	NA	NA	Not GPI-Anchored	cellular response to ionizing radiation [GO:0071479]; double-strand break repair [GO:0006302]; positive regulation of peptidyl-serine phosphorylation [GO:0033138]; positive regulation of peptidyl-threonine phosphorylation [GO:0010800]; positive regulation of protein autophosphorylation [GO:0031954]	CCR4-NOT complex [GO:0030014]; cell-cell adherens junction [GO:0005913]; cytoplasm [GO:0005737]; nuclear heterochromatin [GO:0005720]; nucleus [GO:0005634]	ankyrin repeat binding [GO:0071532]; cadherin binding [GO:0045296]; enzyme binding [GO:0019899]; macromolecular complex binding [GO:0044877]
Tnks1bp1	SSGSLSPGLETEDPLEAR	S1358;S1360	1.69037	0.617414	SIMPLEX	D3ZF26	Tankyrase 1-binding protein 1	0	NA	NA	Not GPI-Anchored	cellular response to ionizing radiation [GO:0071479]; double-strand break repair [GO:0006302]; positive regulation of peptidyl-serine phosphorylation [GO:0033138]; positive regulation of peptidyl-threonine phosphorylation [GO:0010800]; positive regulation of protein autophosphorylation [GO:0031954]	CCR4-NOT complex [GO:0030014]; cell-cell adherens junction [GO:0005913]; cytoplasm [GO:0005737]; nuclear heterochromatin [GO:0005720]; nucleus [GO:0005634]	ankyrin repeat binding [GO:0071532]; cadherin binding [GO:0045296]; enzyme binding [GO:0019899]; macromolecular complex binding [GO:0044877]
Tnks1bp1	SSGSLSPGLETEDPLEAR	S1358;S1360	1.69037	0.617414	SIMPLEX	D3ZF26	Tankyrase 1-binding protein 1	0	NA	NA	Not GPI-Anchored	cellular response to ionizing radiation [GO:0071479]; double-strand break repair [GO:0006302]; positive regulation of peptidyl-serine phosphorylation [GO:0033138]; positive regulation of peptidyl-threonine phosphorylation [GO:0010800]; positive regulation of protein autophosphorylation [GO:0031954]	CCR4-NOT complex [GO:0030014]; cell-cell adherens junction [GO:0005913]; cytoplasm [GO:0005737]; nuclear heterochromatin [GO:0005720]; nucleus [GO:0005634]	ankyrin repeat binding [GO:0071532]; cadherin binding [GO:0045296]; enzyme binding [GO:0019899]; macromolecular complex binding [GO:0044877]
Tnks1bp1	SSGSLSPGLETEDPLEAR	S1358;S1360	1.69037	0.617414	SIMPLEX	D3ZF26	Tankyrase 1-binding protein 1	0	NA	NA	Not GPI-Anchored	cellular response to ionizing radiation [GO:0071479]; double-strand break repair [GO:0006302]; positive regulation of peptidyl-serine phosphorylation [GO:0033138]; positive regulation of peptidyl-threonine phosphorylation [GO:0010800]; positive regulation of protein autophosphorylation [GO:0031954]	CCR4-NOT complex [GO:0030014]; cell-cell adherens junction [GO:0005913]; cytoplasm [GO:0005737]; nuclear heterochromatin [GO:0005720]; nucleus [GO:0005634]	ankyrin repeat binding [GO:0071532]; cadherin binding [GO:0045296]; enzyme binding [GO:0019899]; macromolecular complex binding [GO:0044877]
Tnks1bp1	SSGSLSPGLETEDPLEAR	S1358;S1360	1.69037	0.617414	SIMPLEX	D3ZF26	Tankyrase 1-binding protein 1	0	NA	NA	Not GPI-Anchored	cellular response to ionizing radiation [GO:0071479]; double-strand break repair [GO:0006302]; positive regulation of peptidyl-serine phosphorylation [GO:0033138]; positive regulation of peptidyl-threonine phosphorylation [GO:0010800]; positive regulation of protein autophosphorylation [GO:0031954]	CCR4-NOT complex [GO:0030014]; cell-cell adherens junction [GO:0005913]; cytoplasm [GO:0005737]; nuclear heterochromatin [GO:0005720]; nucleus [GO:0005634]	ankyrin repeat binding [GO:0071532]; cadherin binding [GO:0045296]; enzyme binding [GO:0019899]; macromolecular complex binding [GO:0044877]
RGD1560784	TPTKSSPQPAAAAR	S42	1.62893	0.984681	SIMPLEX	D3ZL45	Similar to RIKEN cDNA B630019K06	0	NA	NA	Not GPI-Anchored	NA	NA	NA
RGD1560784	TPTKSSPQPAAAAR	S42	1.62893	0.984681	SIMPLEX	D3ZL45	Similar to RIKEN cDNA B630019K06	0	NA	NA	Not GPI-Anchored	NA	NA	NA
RGD1560784	TPTKSSPQPAAAAR	S42	1.62893	0.984681	SIMPLEX	D3ZL45	Similar to RIKEN cDNA B630019K06	0	NA	NA	Not GPI-Anchored	NA	NA	NA
RGD1560784	TPTKSSPQPAAAAR	S42	1.62893	0.984681	SIMPLEX	D3ZL45	Similar to RIKEN cDNA B630019K06	0	NA	NA	Not GPI-Anchored	NA	NA	NA
RGD1560784	TPTKSSPQPAAAAR	S42	1.62893	0.984681	SIMPLEX	D3ZL45	Similar to RIKEN cDNA B630019K06	0	NA	NA	Not GPI-Anchored	NA	NA	NA
RGD1560784	TPTKSSPQPAAAAR	S42	1.62893	0.984681	SIMPLEX	D3ZL45	Similar to RIKEN cDNA B630019K06	0	NA	NA	Not GPI-Anchored	NA	NA	NA
Appl1	VNQSALEAVTPSPSFQQR	S357;S367	2.77989	0.754985	SIMPLEX	D3ZWA8	Adaptor protein, phosphotyrosine-interacting with PH domain and leucine zipper 1	0	NA	NA	Not GPI-Anchored	cell proliferation [GO:0008283]; insulin receptor signaling pathway [GO:0008286]; regulation of glucose import [GO:0046324]; regulation of protein localization to plasma membrane [GO:1903076]	cytosol [GO:0005829]; early endosome [GO:0005769]; endosome membrane [GO:0010008]; extracellular exosome [GO:0070062]; nucleus [GO:0005634]; NuRD complex [GO:0016581]; vesicle membrane [GO:0012506]	identical protein binding [GO:0042802]; protein kinase B binding [GO:0043422]
Appl1	VNQSALEAVTPSPSFQQR	S357;S367	2.77989	0.754985	SIMPLEX	D3ZWA8	Adaptor protein, phosphotyrosine-interacting with PH domain and leucine zipper 1	0	NA	NA	Not GPI-Anchored	cell proliferation [GO:0008283]; insulin receptor signaling pathway [GO:0008286]; regulation of glucose import [GO:0046324]; regulation of protein localization to plasma membrane [GO:1903076]	cytosol [GO:0005829]; early endosome [GO:0005769]; endosome membrane [GO:0010008]; extracellular exosome [GO:0070062]; nucleus [GO:0005634]; NuRD complex [GO:0016581]; vesicle membrane [GO:0012506]	identical protein binding [GO:0042802]; protein kinase B binding [GO:0043422]
Appl1	VNQSALEAVTPSPSFQQR	S357;S367	2.77989	0.754985	SIMPLEX	D3ZWA8	Adaptor protein, phosphotyrosine-interacting with PH domain and leucine zipper 1	0	NA	NA	Not GPI-Anchored	cell proliferation [GO:0008283]; insulin receptor signaling pathway [GO:0008286]; regulation of glucose import [GO:0046324]; regulation of protein localization to plasma membrane [GO:1903076]	cytosol [GO:0005829]; early endosome [GO:0005769]; endosome membrane [GO:0010008]; extracellular exosome [GO:0070062]; nucleus [GO:0005634]; NuRD complex [GO:0016581]; vesicle membrane [GO:0012506]	identical protein binding [GO:0042802]; protein kinase B binding [GO:0043422]
Appl1	VNQSALEAVTPSPSFQQR	S357;S367	2.77989	0.754985	SIMPLEX	D3ZWA8	Adaptor protein, phosphotyrosine-interacting with PH domain and leucine zipper 1	0	NA	NA	Not GPI-Anchored	cell proliferation [GO:0008283]; insulin receptor signaling pathway [GO:0008286]; regulation of glucose import [GO:0046324]; regulation of protein localization to plasma membrane [GO:1903076]	cytosol [GO:0005829]; early endosome [GO:0005769]; endosome membrane [GO:0010008]; extracellular exosome [GO:0070062]; nucleus [GO:0005634]; NuRD complex [GO:0016581]; vesicle membrane [GO:0012506]	identical protein binding [GO:0042802]; protein kinase B binding [GO:0043422]
Adgrl3	STESSIGSGKTSGSR	S1225	1.30627	0.751775	SIMPLEX	D4AAL4	Adhesion G protein-coupled receptor L3	7	signal	NA	Not GPI-Anchored	cell-cell adhesion via plasma-membrane adhesion molecules [GO:0098742]; cell surface receptor signaling pathway [GO:0007166]; locomotion involved in locomotory behavior [GO:0031987]; neuron migration [GO:0001764]; positive regulation of synapse assembly [GO:0051965]; response to cocaine [GO:0042220]; synapse assembly [GO:0007416]	axon [GO:0030424]; cell-cell junction [GO:0005911]; integral component of plasma membrane [GO:0005887]	calcium ion binding [GO:0005509]; carbohydrate binding [GO:0030246]; G-protein coupled receptor activity [GO:0004930]
Adgrl3	STESSIGSGKTSGSR	S1225	1.30627	0.751775	SIMPLEX	D4AAL4	Adhesion G protein-coupled receptor L3	7	signal	NA	Not GPI-Anchored	cell-cell adhesion via plasma-membrane adhesion molecules [GO:0098742]; cell surface receptor signaling pathway [GO:0007166]; locomotion involved in locomotory behavior [GO:0031987]; neuron migration [GO:0001764]; positive regulation of synapse assembly [GO:0051965]; response to cocaine [GO:0042220]; synapse assembly [GO:0007416]	axon [GO:0030424]; cell-cell junction [GO:0005911]; integral component of plasma membrane [GO:0005887]	calcium ion binding [GO:0005509]; carbohydrate binding [GO:0030246]; G-protein coupled receptor activity [GO:0004930]
Adgrl3	STESSIGSGKTSGSR	S1225	1.30627	0.751775	SIMPLEX	D4AAL4	Adhesion G protein-coupled receptor L3	7	signal	NA	Not GPI-Anchored	cell-cell adhesion via plasma-membrane adhesion molecules [GO:0098742]; cell surface receptor signaling pathway [GO:0007166]; locomotion involved in locomotory behavior [GO:0031987]; neuron migration [GO:0001764]; positive regulation of synapse assembly [GO:0051965]; response to cocaine [GO:0042220]; synapse assembly [GO:0007416]	axon [GO:0030424]; cell-cell junction [GO:0005911]; integral component of plasma membrane [GO:0005887]	calcium ion binding [GO:0005509]; carbohydrate binding [GO:0030246]; G-protein coupled receptor activity [GO:0004930]
Adgrl3	STESSIGSGKTSGSR	S1225	1.30627	0.751775	SIMPLEX	D4AAL4	Adhesion G protein-coupled receptor L3	7	signal	NA	Not GPI-Anchored	cell-cell adhesion via plasma-membrane adhesion molecules [GO:0098742]; cell surface receptor signaling pathway [GO:0007166]; locomotion involved in locomotory behavior [GO:0031987]; neuron migration [GO:0001764]; positive regulation of synapse assembly [GO:0051965]; response to cocaine [GO:0042220]; synapse assembly [GO:0007416]	axon [GO:0030424]; cell-cell junction [GO:0005911]; integral component of plasma membrane [GO:0005887]	calcium ion binding [GO:0005509]; carbohydrate binding [GO:0030246]; G-protein coupled receptor activity [GO:0004930]
Adgrl3	STESSIGSGKTSGSR	S1225	1.30627	0.751775	SIMPLEX	D4AAL4	Adhesion G protein-coupled receptor L3	7	signal	NA	Not GPI-Anchored	cell-cell adhesion via plasma-membrane adhesion molecules [GO:0098742]; cell surface receptor signaling pathway [GO:0007166]; locomotion involved in locomotory behavior [GO:0031987]; neuron migration [GO:0001764]; positive regulation of synapse assembly [GO:0051965]; response to cocaine [GO:0042220]; synapse assembly [GO:0007416]	axon [GO:0030424]; cell-cell junction [GO:0005911]; integral component of plasma membrane [GO:0005887]	calcium ion binding [GO:0005509]; carbohydrate binding [GO:0030246]; G-protein coupled receptor activity [GO:0004930]
Adgrl3	STESSIGSGKTSGSR	S1225	1.30627	0.751775	SIMPLEX	D4AAL4	Adhesion G protein-coupled receptor L3	7	signal	NA	Not GPI-Anchored	cell-cell adhesion via plasma-membrane adhesion molecules [GO:0098742]; cell surface receptor signaling pathway [GO:0007166]; locomotion involved in locomotory behavior [GO:0031987]; neuron migration [GO:0001764]; positive regulation of synapse assembly [GO:0051965]; response to cocaine [GO:0042220]; synapse assembly [GO:0007416]	axon [GO:0030424]; cell-cell junction [GO:0005911]; integral component of plasma membrane [GO:0005887]	calcium ion binding [GO:0005509]; carbohydrate binding [GO:0030246]; G-protein coupled receptor activity [GO:0004930]
Hecw2	SNSIQQMEQLNR	S858	1.46092	0.726323	SIMPLEX	D4ADD3	HECT, C2 and WW domain-containing E3 ubiquitin protein ligase 2 (Similar to HECT, C2 and WW domain containing E3 ubiquitin protein ligase 2 isoform 1)	0	NA	NA	Not GPI-Anchored	proteasome-mediated ubiquitin-dependent protein catabolic process [GO:0043161]; protein ubiquitination involved in ubiquitin-dependent protein catabolic process [GO:0042787]; regulation of mitotic metaphase/anaphase transition [GO:0030071]	cytoplasm [GO:0005737]; mitotic spindle [GO:0072686]	ligase activity [GO:0016874]; ubiquitin protein ligase activity [GO:0061630]
Hecw2	SNSIQQMEQLNR	S858	1.46092	0.726323	SIMPLEX	D4ADD3	HECT, C2 and WW domain-containing E3 ubiquitin protein ligase 2 (Similar to HECT, C2 and WW domain containing E3 ubiquitin protein ligase 2 isoform 1)	0	NA	NA	Not GPI-Anchored	proteasome-mediated ubiquitin-dependent protein catabolic process [GO:0043161]; protein ubiquitination involved in ubiquitin-dependent protein catabolic process [GO:0042787]; regulation of mitotic metaphase/anaphase transition [GO:0030071]	cytoplasm [GO:0005737]; mitotic spindle [GO:0072686]	ligase activity [GO:0016874]; ubiquitin protein ligase activity [GO:0061630]
Hecw2	SNSIQQMEQLNR	S858	1.46092	0.726323	SIMPLEX	D4ADD3	HECT, C2 and WW domain-containing E3 ubiquitin protein ligase 2 (Similar to HECT, C2 and WW domain containing E3 ubiquitin protein ligase 2 isoform 1)	0	NA	NA	Not GPI-Anchored	proteasome-mediated ubiquitin-dependent protein catabolic process [GO:0043161]; protein ubiquitination involved in ubiquitin-dependent protein catabolic process [GO:0042787]; regulation of mitotic metaphase/anaphase transition [GO:0030071]	cytoplasm [GO:0005737]; mitotic spindle [GO:0072686]	ligase activity [GO:0016874]; ubiquitin protein ligase activity [GO:0061630]
Hecw2	SNSIQQMEQLNR	S858	1.46092	0.726323	SIMPLEX	D4ADD3	HECT, C2 and WW domain-containing E3 ubiquitin protein ligase 2 (Similar to HECT, C2 and WW domain containing E3 ubiquitin protein ligase 2 isoform 1)	0	NA	NA	Not GPI-Anchored	proteasome-mediated ubiquitin-dependent protein catabolic process [GO:0043161]; protein ubiquitination involved in ubiquitin-dependent protein catabolic process [GO:0042787]; regulation of mitotic metaphase/anaphase transition [GO:0030071]	cytoplasm [GO:0005737]; mitotic spindle [GO:0072686]	ligase activity [GO:0016874]; ubiquitin protein ligase activity [GO:0061630]
Hecw2	SNSIQQMEQLNR	S858	1.46092	0.726323	SIMPLEX	D4ADD3	HECT, C2 and WW domain-containing E3 ubiquitin protein ligase 2 (Similar to HECT, C2 and WW domain containing E3 ubiquitin protein ligase 2 isoform 1)	0	NA	NA	Not GPI-Anchored	proteasome-mediated ubiquitin-dependent protein catabolic process [GO:0043161]; protein ubiquitination involved in ubiquitin-dependent protein catabolic process [GO:0042787]; regulation of mitotic metaphase/anaphase transition [GO:0030071]	cytoplasm [GO:0005737]; mitotic spindle [GO:0072686]	ligase activity [GO:0016874]; ubiquitin protein ligase activity [GO:0061630]
Hecw2	SNSIQQMEQLNR	S858	1.46092	0.726323	SIMPLEX	D4ADD3	HECT, C2 and WW domain-containing E3 ubiquitin protein ligase 2 (Similar to HECT, C2 and WW domain containing E3 ubiquitin protein ligase 2 isoform 1)	0	NA	NA	Not GPI-Anchored	proteasome-mediated ubiquitin-dependent protein catabolic process [GO:0043161]; protein ubiquitination involved in ubiquitin-dependent protein catabolic process [GO:0042787]; regulation of mitotic metaphase/anaphase transition [GO:0030071]	cytoplasm [GO:0005737]; mitotic spindle [GO:0072686]	ligase activity [GO:0016874]; ubiquitin protein ligase activity [GO:0061630]
Hecw2	SNSIQQMEQLNR	S858	1.46092	0.726323	SIMPLEX	D4ADD3	HECT, C2 and WW domain-containing E3 ubiquitin protein ligase 2 (Similar to HECT, C2 and WW domain containing E3 ubiquitin protein ligase 2 isoform 1)	0	NA	NA	Not GPI-Anchored	proteasome-mediated ubiquitin-dependent protein catabolic process [GO:0043161]; protein ubiquitination involved in ubiquitin-dependent protein catabolic process [GO:0042787]; regulation of mitotic metaphase/anaphase transition [GO:0030071]	cytoplasm [GO:0005737]; mitotic spindle [GO:0072686]	ligase activity [GO:0016874]; ubiquitin protein ligase activity [GO:0061630]
Hecw2	SNSIQQMEQLNR	S858	1.46092	0.726323	SIMPLEX	D4ADD3	HECT, C2 and WW domain-containing E3 ubiquitin protein ligase 2 (Similar to HECT, C2 and WW domain containing E3 ubiquitin protein ligase 2 isoform 1)	0	NA	NA	Not GPI-Anchored	proteasome-mediated ubiquitin-dependent protein catabolic process [GO:0043161]; protein ubiquitination involved in ubiquitin-dependent protein catabolic process [GO:0042787]; regulation of mitotic metaphase/anaphase transition [GO:0030071]	cytoplasm [GO:0005737]; mitotic spindle [GO:0072686]	ligase activity [GO:0016874]; ubiquitin protein ligase activity [GO:0061630]
Hecw2	SNSIQQMEQLNR	S858	1.46092	0.726323	SIMPLEX	D4ADD3	HECT, C2 and WW domain-containing E3 ubiquitin protein ligase 2 (Similar to HECT, C2 and WW domain containing E3 ubiquitin protein ligase 2 isoform 1)	0	NA	NA	Not GPI-Anchored	proteasome-mediated ubiquitin-dependent protein catabolic process [GO:0043161]; protein ubiquitination involved in ubiquitin-dependent protein catabolic process [GO:0042787]; regulation of mitotic metaphase/anaphase transition [GO:0030071]	cytoplasm [GO:0005737]; mitotic spindle [GO:0072686]	ligase activity [GO:0016874]; ubiquitin protein ligase activity [GO:0061630]
Hecw2	SNSIQQMEQLNR	S858	1.46092	0.726323	SIMPLEX	D4ADD3	HECT, C2 and WW domain-containing E3 ubiquitin protein ligase 2 (Similar to HECT, C2 and WW domain containing E3 ubiquitin protein ligase 2 isoform 1)	0	NA	NA	Not GPI-Anchored	proteasome-mediated ubiquitin-dependent protein catabolic process [GO:0043161]; protein ubiquitination involved in ubiquitin-dependent protein catabolic process [GO:0042787]; regulation of mitotic metaphase/anaphase transition [GO:0030071]	cytoplasm [GO:0005737]; mitotic spindle [GO:0072686]	ligase activity [GO:0016874]; ubiquitin protein ligase activity [GO:0061630]
Hecw2	SNSIQQMEQLNR	S858	1.46092	0.726323	SIMPLEX	D4ADD3	HECT, C2 and WW domain-containing E3 ubiquitin protein ligase 2 (Similar to HECT, C2 and WW domain containing E3 ubiquitin protein ligase 2 isoform 1)	0	NA	NA	Not GPI-Anchored	proteasome-mediated ubiquitin-dependent protein catabolic process [GO:0043161]; protein ubiquitination involved in ubiquitin-dependent protein catabolic process [GO:0042787]; regulation of mitotic metaphase/anaphase transition [GO:0030071]	cytoplasm [GO:0005737]; mitotic spindle [GO:0072686]	ligase activity [GO:0016874]; ubiquitin protein ligase activity [GO:0061630]
Vti1b	ALLLQGTESLNR	S138	1.41341	0.685116	SIMPLEX	F1LNC4	Vesicle transport through interaction with t-SNAREs homolog 1B	0	NA	NA	Not GPI-Anchored	intracellular protein transport [GO:0006886]; regulation of protein localization to plasma membrane [GO:1903076]; vesicle-mediated transport [GO:0016192]	cytosol [GO:0005829]; early endosome membrane [GO:0031901]; Golgi apparatus [GO:0005794]; late endosome membrane [GO:0031902]; lysosomal membrane [GO:0005765]; perinuclear region of cytoplasm [GO:0048471]; recycling endosome membrane [GO:0055038]	chloride channel inhibitor activity [GO:0019869]; SNARE binding [GO:0000149]
Vti1b	ALLLQGTESLNR	S138	1.41341	0.685116	SIMPLEX	F1LNC4	Vesicle transport through interaction with t-SNAREs homolog 1B	0	NA	NA	Not GPI-Anchored	intracellular protein transport [GO:0006886]; regulation of protein localization to plasma membrane [GO:1903076]; vesicle-mediated transport [GO:0016192]	cytosol [GO:0005829]; early endosome membrane [GO:0031901]; Golgi apparatus [GO:0005794]; late endosome membrane [GO:0031902]; lysosomal membrane [GO:0005765]; perinuclear region of cytoplasm [GO:0048471]; recycling endosome membrane [GO:0055038]	chloride channel inhibitor activity [GO:0019869]; SNARE binding [GO:0000149]
Gjc3	NLSTSERSVR	S239	1.45223	0.655313	SIMPLEX	F1LPT0	Gap junction protein	4	NA	NA	Not GPI-Anchored	cell communication [GO:0007154]; myelination [GO:0042552]; sensory perception of sound [GO:0007605]	connexin complex [GO:0005922]; integral component of membrane [GO:0016021]; myelin sheath [GO:0043209]	protein homodimerization activity [GO:0042803]
Tmem184b	TLLLSSDDEF	S403	2.13312	1.02052	SIMPLEX	G3V924	Similar to Protein C22orf5 (Transmembrane protein 184B)	7	NA	NA	Not GPI-Anchored	NA	integral component of membrane [GO:0016021]	NA
Tmem184b	TLLLSSDDEF	S403	2.13312	1.02052	SIMPLEX	G3V924	Similar to Protein C22orf5 (Transmembrane protein 184B)	7	NA	NA	Not GPI-Anchored	NA	integral component of membrane [GO:0016021]	NA
Samd12	NLQLLTQASTDCSP	S76	1.58838	0.78071	SIMPLEX	M0R3J7	Sterile alpha motif domain-containing 12	0	NA	NA	Not GPI-Anchored	NA	NA	NA
Abcd3	ITEDTVEFGS	T654	1.83565	0.756336	SIMPLEX	P16970	ATP-binding cassette sub-family D member 3 (70 kDa peroxisomal membrane protein) (PMP70)	7	NA	NA	Not GPI-Anchored	fatty acid beta-oxidation [GO:0006635]; fatty acid biosynthetic process [GO:0006633]; peroxisomal long-chain fatty acid import [GO:0015910]; peroxisome organization [GO:0007031]; response to drug [GO:0042493]; response to organic cyclic compound [GO:0014070]; very long-chain fatty acid catabolic process [GO:0042760]	integral component of membrane [GO:0016021]; membrane [GO:0016020]; mitochondrial inner membrane [GO:0005743]; mitochondrion [GO:0005739]; peroxisomal matrix [GO:0005782]; peroxisomal membrane [GO:0005778]; peroxisome [GO:0005777]	ATPase activity [GO:0016887]; ATPase activity, coupled to transmembrane movement of substances [GO:0042626]; ATP binding [GO:0005524]; long-chain fatty acid transporter activity [GO:0005324]; protein homodimerization activity [GO:0042803]; protein self-association [GO:0043621]
Slc1a2	MHDSHLSSEEPKHR	S21;S24	1.54668	0.739813	SIMPLEX	P31596	Excitatory amino acid transporter 2 (GLT-1) (Sodium-dependent glutamate/aspartate transporter 2) (GLUT-R) (Solute carrier family 1 member 2)	8	NA	Yes	Not GPI-Anchored	adult behavior [GO:0030534]; anion transmembrane transport [GO:0098656]; cellular response to extracellular stimulus [GO:0031668]; D-aspartate import [GO:0070779]; L-glutamate import across plasma membrane [GO:0098712]; L-glutamate transmembrane transport [GO:0089711]; L-glutamate transport [GO:0015813]; multicellular organism aging [GO:0010259]; multicellular organism growth [GO:0035264]; nervou…	axolemma [GO:0030673]; axon [GO:0030424]; cell surface [GO:0009986]; dendritic shaft [GO:0043198]; dendritic spine [GO:0043197]; integral component of plasma membrane [GO:0005887]; neuron projection [GO:0043005]; plasma membrane [GO:0005886]; presynaptic membrane [GO:0042734]; synapse [GO:0045202]	anion transmembrane transporter activity [GO:0008509]; glutamate:sodium symporter activity [GO:0015501]; high-affinity glutamate transmembrane transporter activity [GO:0005314]; L-glutamate transmembrane transporter activity [GO:0005313]; metal ion binding [GO:0046872]
Slc1a2	MHDSHLSSEEPKHR	S21;S24	1.54668	0.739813	SIMPLEX	P31596	Excitatory amino acid transporter 2 (GLT-1) (Sodium-dependent glutamate/aspartate transporter 2) (GLUT-R) (Solute carrier family 1 member 2)	8	NA	Yes	Not GPI-Anchored	adult behavior [GO:0030534]; anion transmembrane transport [GO:0098656]; cellular response to extracellular stimulus [GO:0031668]; D-aspartate import [GO:0070779]; L-glutamate import across plasma membrane [GO:0098712]; L-glutamate transmembrane transport [GO:0089711]; L-glutamate transport [GO:0015813]; multicellular organism aging [GO:0010259]; multicellular organism growth [GO:0035264]; nervou…	axolemma [GO:0030673]; axon [GO:0030424]; cell surface [GO:0009986]; dendritic shaft [GO:0043198]; dendritic spine [GO:0043197]; integral component of plasma membrane [GO:0005887]; neuron projection [GO:0043005]; plasma membrane [GO:0005886]; presynaptic membrane [GO:0042734]; synapse [GO:0045202]	anion transmembrane transporter activity [GO:0008509]; glutamate:sodium symporter activity [GO:0015501]; high-affinity glutamate transmembrane transporter activity [GO:0005314]; L-glutamate transmembrane transporter activity [GO:0005313]; metal ion binding [GO:0046872]
Slc1a2	MHDSHLSSEEPKHR	S21;S24	1.54668	0.739813	SIMPLEX	P31596	Excitatory amino acid transporter 2 (GLT-1) (Sodium-dependent glutamate/aspartate transporter 2) (GLUT-R) (Solute carrier family 1 member 2)	8	NA	Yes	Not GPI-Anchored	adult behavior [GO:0030534]; anion transmembrane transport [GO:0098656]; cellular response to extracellular stimulus [GO:0031668]; D-aspartate import [GO:0070779]; L-glutamate import across plasma membrane [GO:0098712]; L-glutamate transmembrane transport [GO:0089711]; L-glutamate transport [GO:0015813]; multicellular organism aging [GO:0010259]; multicellular organism growth [GO:0035264]; nervou…	axolemma [GO:0030673]; axon [GO:0030424]; cell surface [GO:0009986]; dendritic shaft [GO:0043198]; dendritic spine [GO:0043197]; integral component of plasma membrane [GO:0005887]; neuron projection [GO:0043005]; plasma membrane [GO:0005886]; presynaptic membrane [GO:0042734]; synapse [GO:0045202]	anion transmembrane transporter activity [GO:0008509]; glutamate:sodium symporter activity [GO:0015501]; high-affinity glutamate transmembrane transporter activity [GO:0005314]; L-glutamate transmembrane transporter activity [GO:0005313]; metal ion binding [GO:0046872]
Slc1a2	MHDSHLSSEEPKHR	S21;S24	1.54668	0.739813	SIMPLEX	P31596	Excitatory amino acid transporter 2 (GLT-1) (Sodium-dependent glutamate/aspartate transporter 2) (GLUT-R) (Solute carrier family 1 member 2)	8	NA	Yes	Not GPI-Anchored	adult behavior [GO:0030534]; anion transmembrane transport [GO:0098656]; cellular response to extracellular stimulus [GO:0031668]; D-aspartate import [GO:0070779]; L-glutamate import across plasma membrane [GO:0098712]; L-glutamate transmembrane transport [GO:0089711]; L-glutamate transport [GO:0015813]; multicellular organism aging [GO:0010259]; multicellular organism growth [GO:0035264]; nervou…	axolemma [GO:0030673]; axon [GO:0030424]; cell surface [GO:0009986]; dendritic shaft [GO:0043198]; dendritic spine [GO:0043197]; integral component of plasma membrane [GO:0005887]; neuron projection [GO:0043005]; plasma membrane [GO:0005886]; presynaptic membrane [GO:0042734]; synapse [GO:0045202]	anion transmembrane transporter activity [GO:0008509]; glutamate:sodium symporter activity [GO:0015501]; high-affinity glutamate transmembrane transporter activity [GO:0005314]; L-glutamate transmembrane transporter activity [GO:0005313]; metal ion binding [GO:0046872]
Slc1a2	MHDSHLSSEEPKHR	S21;S24	1.54668	0.739813	SIMPLEX	P31596	Excitatory amino acid transporter 2 (GLT-1) (Sodium-dependent glutamate/aspartate transporter 2) (GLUT-R) (Solute carrier family 1 member 2)	8	NA	Yes	Not GPI-Anchored	adult behavior [GO:0030534]; anion transmembrane transport [GO:0098656]; cellular response to extracellular stimulus [GO:0031668]; D-aspartate import [GO:0070779]; L-glutamate import across plasma membrane [GO:0098712]; L-glutamate transmembrane transport [GO:0089711]; L-glutamate transport [GO:0015813]; multicellular organism aging [GO:0010259]; multicellular organism growth [GO:0035264]; nervou…	axolemma [GO:0030673]; axon [GO:0030424]; cell surface [GO:0009986]; dendritic shaft [GO:0043198]; dendritic spine [GO:0043197]; integral component of plasma membrane [GO:0005887]; neuron projection [GO:0043005]; plasma membrane [GO:0005886]; presynaptic membrane [GO:0042734]; synapse [GO:0045202]	anion transmembrane transporter activity [GO:0008509]; glutamate:sodium symporter activity [GO:0015501]; high-affinity glutamate transmembrane transporter activity [GO:0005314]; L-glutamate transmembrane transporter activity [GO:0005313]; metal ion binding [GO:0046872]
Slc1a2	MHDSHLSSEEPKHR	S21;S24	1.54668	0.739813	SIMPLEX	P31596	Excitatory amino acid transporter 2 (GLT-1) (Sodium-dependent glutamate/aspartate transporter 2) (GLUT-R) (Solute carrier family 1 member 2)	8	NA	Yes	Not GPI-Anchored	adult behavior [GO:0030534]; anion transmembrane transport [GO:0098656]; cellular response to extracellular stimulus [GO:0031668]; D-aspartate import [GO:0070779]; L-glutamate import across plasma membrane [GO:0098712]; L-glutamate transmembrane transport [GO:0089711]; L-glutamate transport [GO:0015813]; multicellular organism aging [GO:0010259]; multicellular organism growth [GO:0035264]; nervou…	axolemma [GO:0030673]; axon [GO:0030424]; cell surface [GO:0009986]; dendritic shaft [GO:0043198]; dendritic spine [GO:0043197]; integral component of plasma membrane [GO:0005887]; neuron projection [GO:0043005]; plasma membrane [GO:0005886]; presynaptic membrane [GO:0042734]; synapse [GO:0045202]	anion transmembrane transporter activity [GO:0008509]; glutamate:sodium symporter activity [GO:0015501]; high-affinity glutamate transmembrane transporter activity [GO:0005314]; L-glutamate transmembrane transporter activity [GO:0005313]; metal ion binding [GO:0046872]
Slc1a2	MHDSHLSSEEPKHR	S21;S24	1.54668	0.739813	SIMPLEX	P31596	Excitatory amino acid transporter 2 (GLT-1) (Sodium-dependent glutamate/aspartate transporter 2) (GLUT-R) (Solute carrier family 1 member 2)	8	NA	Yes	Not GPI-Anchored	adult behavior [GO:0030534]; anion transmembrane transport [GO:0098656]; cellular response to extracellular stimulus [GO:0031668]; D-aspartate import [GO:0070779]; L-glutamate import across plasma membrane [GO:0098712]; L-glutamate transmembrane transport [GO:0089711]; L-glutamate transport [GO:0015813]; multicellular organism aging [GO:0010259]; multicellular organism growth [GO:0035264]; nervou…	axolemma [GO:0030673]; axon [GO:0030424]; cell surface [GO:0009986]; dendritic shaft [GO:0043198]; dendritic spine [GO:0043197]; integral component of plasma membrane [GO:0005887]; neuron projection [GO:0043005]; plasma membrane [GO:0005886]; presynaptic membrane [GO:0042734]; synapse [GO:0045202]	anion transmembrane transporter activity [GO:0008509]; glutamate:sodium symporter activity [GO:0015501]; high-affinity glutamate transmembrane transporter activity [GO:0005314]; L-glutamate transmembrane transporter activity [GO:0005313]; metal ion binding [GO:0046872]
Slc1a2	MHDSHLSSEEPKHR	S21;S24	1.54668	0.739813	SIMPLEX	P31596	Excitatory amino acid transporter 2 (GLT-1) (Sodium-dependent glutamate/aspartate transporter 2) (GLUT-R) (Solute carrier family 1 member 2)	8	NA	Yes	Not GPI-Anchored	adult behavior [GO:0030534]; anion transmembrane transport [GO:0098656]; cellular response to extracellular stimulus [GO:0031668]; D-aspartate import [GO:0070779]; L-glutamate import across plasma membrane [GO:0098712]; L-glutamate transmembrane transport [GO:0089711]; L-glutamate transport [GO:0015813]; multicellular organism aging [GO:0010259]; multicellular organism growth [GO:0035264]; nervou…	axolemma [GO:0030673]; axon [GO:0030424]; cell surface [GO:0009986]; dendritic shaft [GO:0043198]; dendritic spine [GO:0043197]; integral component of plasma membrane [GO:0005887]; neuron projection [GO:0043005]; plasma membrane [GO:0005886]; presynaptic membrane [GO:0042734]; synapse [GO:0045202]	anion transmembrane transporter activity [GO:0008509]; glutamate:sodium symporter activity [GO:0015501]; high-affinity glutamate transmembrane transporter activity [GO:0005314]; L-glutamate transmembrane transporter activity [GO:0005313]; metal ion binding [GO:0046872]
Slc1a2	MHDSHLSSEEPKHR	S21;S24	1.54668	0.739813	SIMPLEX	P31596	Excitatory amino acid transporter 2 (GLT-1) (Sodium-dependent glutamate/aspartate transporter 2) (GLUT-R) (Solute carrier family 1 member 2)	8	NA	Yes	Not GPI-Anchored	adult behavior [GO:0030534]; anion transmembrane transport [GO:0098656]; cellular response to extracellular stimulus [GO:0031668]; D-aspartate import [GO:0070779]; L-glutamate import across plasma membrane [GO:0098712]; L-glutamate transmembrane transport [GO:0089711]; L-glutamate transport [GO:0015813]; multicellular organism aging [GO:0010259]; multicellular organism growth [GO:0035264]; nervou…	axolemma [GO:0030673]; axon [GO:0030424]; cell surface [GO:0009986]; dendritic shaft [GO:0043198]; dendritic spine [GO:0043197]; integral component of plasma membrane [GO:0005887]; neuron projection [GO:0043005]; plasma membrane [GO:0005886]; presynaptic membrane [GO:0042734]; synapse [GO:0045202]	anion transmembrane transporter activity [GO:0008509]; glutamate:sodium symporter activity [GO:0015501]; high-affinity glutamate transmembrane transporter activity [GO:0005314]; L-glutamate transmembrane transporter activity [GO:0005313]; metal ion binding [GO:0046872]
Slc1a2	MHDSHLSSEEPKHR	S21;S24	1.54668	0.739813	SIMPLEX	P31596	Excitatory amino acid transporter 2 (GLT-1) (Sodium-dependent glutamate/aspartate transporter 2) (GLUT-R) (Solute carrier family 1 member 2)	8	NA	Yes	Not GPI-Anchored	adult behavior [GO:0030534]; anion transmembrane transport [GO:0098656]; cellular response to extracellular stimulus [GO:0031668]; D-aspartate import [GO:0070779]; L-glutamate import across plasma membrane [GO:0098712]; L-glutamate transmembrane transport [GO:0089711]; L-glutamate transport [GO:0015813]; multicellular organism aging [GO:0010259]; multicellular organism growth [GO:0035264]; nervou…	axolemma [GO:0030673]; axon [GO:0030424]; cell surface [GO:0009986]; dendritic shaft [GO:0043198]; dendritic spine [GO:0043197]; integral component of plasma membrane [GO:0005887]; neuron projection [GO:0043005]; plasma membrane [GO:0005886]; presynaptic membrane [GO:0042734]; synapse [GO:0045202]	anion transmembrane transporter activity [GO:0008509]; glutamate:sodium symporter activity [GO:0015501]; high-affinity glutamate transmembrane transporter activity [GO:0005314]; L-glutamate transmembrane transporter activity [GO:0005313]; metal ion binding [GO:0046872]
Slc1a2	MHDSHLSSEEPKHR	S21;S24	1.54668	0.739813	SIMPLEX	P31596	Excitatory amino acid transporter 2 (GLT-1) (Sodium-dependent glutamate/aspartate transporter 2) (GLUT-R) (Solute carrier family 1 member 2)	8	NA	Yes	Not GPI-Anchored	adult behavior [GO:0030534]; anion transmembrane transport [GO:0098656]; cellular response to extracellular stimulus [GO:0031668]; D-aspartate import [GO:0070779]; L-glutamate import across plasma membrane [GO:0098712]; L-glutamate transmembrane transport [GO:0089711]; L-glutamate transport [GO:0015813]; multicellular organism aging [GO:0010259]; multicellular organism growth [GO:0035264]; nervou…	axolemma [GO:0030673]; axon [GO:0030424]; cell surface [GO:0009986]; dendritic shaft [GO:0043198]; dendritic spine [GO:0043197]; integral component of plasma membrane [GO:0005887]; neuron projection [GO:0043005]; plasma membrane [GO:0005886]; presynaptic membrane [GO:0042734]; synapse [GO:0045202]	anion transmembrane transporter activity [GO:0008509]; glutamate:sodium symporter activity [GO:0015501]; high-affinity glutamate transmembrane transporter activity [GO:0005314]; L-glutamate transmembrane transporter activity [GO:0005313]; metal ion binding [GO:0046872]
Slc1a2	MHDSHLSSEEPKHR	S21;S24	1.54668	0.739813	SIMPLEX	P31596	Excitatory amino acid transporter 2 (GLT-1) (Sodium-dependent glutamate/aspartate transporter 2) (GLUT-R) (Solute carrier family 1 member 2)	8	NA	Yes	Not GPI-Anchored	adult behavior [GO:0030534]; anion transmembrane transport [GO:0098656]; cellular response to extracellular stimulus [GO:0031668]; D-aspartate import [GO:0070779]; L-glutamate import across plasma membrane [GO:0098712]; L-glutamate transmembrane transport [GO:0089711]; L-glutamate transport [GO:0015813]; multicellular organism aging [GO:0010259]; multicellular organism growth [GO:0035264]; nervou…	axolemma [GO:0030673]; axon [GO:0030424]; cell surface [GO:0009986]; dendritic shaft [GO:0043198]; dendritic spine [GO:0043197]; integral component of plasma membrane [GO:0005887]; neuron projection [GO:0043005]; plasma membrane [GO:0005886]; presynaptic membrane [GO:0042734]; synapse [GO:0045202]	anion transmembrane transporter activity [GO:0008509]; glutamate:sodium symporter activity [GO:0015501]; high-affinity glutamate transmembrane transporter activity [GO:0005314]; L-glutamate transmembrane transporter activity [GO:0005313]; metal ion binding [GO:0046872]
Slc1a2	MHDSHLSSEEPKHR	S21;S24	1.54668	0.739813	SIMPLEX	P31596	Excitatory amino acid transporter 2 (GLT-1) (Sodium-dependent glutamate/aspartate transporter 2) (GLUT-R) (Solute carrier family 1 member 2)	8	NA	Yes	Not GPI-Anchored	adult behavior [GO:0030534]; anion transmembrane transport [GO:0098656]; cellular response to extracellular stimulus [GO:0031668]; D-aspartate import [GO:0070779]; L-glutamate import across plasma membrane [GO:0098712]; L-glutamate transmembrane transport [GO:0089711]; L-glutamate transport [GO:0015813]; multicellular organism aging [GO:0010259]; multicellular organism growth [GO:0035264]; nervou…	axolemma [GO:0030673]; axon [GO:0030424]; cell surface [GO:0009986]; dendritic shaft [GO:0043198]; dendritic spine [GO:0043197]; integral component of plasma membrane [GO:0005887]; neuron projection [GO:0043005]; plasma membrane [GO:0005886]; presynaptic membrane [GO:0042734]; synapse [GO:0045202]	anion transmembrane transporter activity [GO:0008509]; glutamate:sodium symporter activity [GO:0015501]; high-affinity glutamate transmembrane transporter activity [GO:0005314]; L-glutamate transmembrane transporter activity [GO:0005313]; metal ion binding [GO:0046872]
Slc1a2	MHDSHLSSEEPKHR	S21;S24	1.54668	0.739813	SIMPLEX	P31596	Excitatory amino acid transporter 2 (GLT-1) (Sodium-dependent glutamate/aspartate transporter 2) (GLUT-R) (Solute carrier family 1 member 2)	8	NA	Yes	Not GPI-Anchored	adult behavior [GO:0030534]; anion transmembrane transport [GO:0098656]; cellular response to extracellular stimulus [GO:0031668]; D-aspartate import [GO:0070779]; L-glutamate import across plasma membrane [GO:0098712]; L-glutamate transmembrane transport [GO:0089711]; L-glutamate transport [GO:0015813]; multicellular organism aging [GO:0010259]; multicellular organism growth [GO:0035264]; nervou…	axolemma [GO:0030673]; axon [GO:0030424]; cell surface [GO:0009986]; dendritic shaft [GO:0043198]; dendritic spine [GO:0043197]; integral component of plasma membrane [GO:0005887]; neuron projection [GO:0043005]; plasma membrane [GO:0005886]; presynaptic membrane [GO:0042734]; synapse [GO:0045202]	anion transmembrane transporter activity [GO:0008509]; glutamate:sodium symporter activity [GO:0015501]; high-affinity glutamate transmembrane transporter activity [GO:0005314]; L-glutamate transmembrane transporter activity [GO:0005313]; metal ion binding [GO:0046872]
Slc1a2	MHDSHLSSEEPKHR	S21;S24	1.54668	0.739813	SIMPLEX	P31596	Excitatory amino acid transporter 2 (GLT-1) (Sodium-dependent glutamate/aspartate transporter 2) (GLUT-R) (Solute carrier family 1 member 2)	8	NA	Yes	Not GPI-Anchored	adult behavior [GO:0030534]; anion transmembrane transport [GO:0098656]; cellular response to extracellular stimulus [GO:0031668]; D-aspartate import [GO:0070779]; L-glutamate import across plasma membrane [GO:0098712]; L-glutamate transmembrane transport [GO:0089711]; L-glutamate transport [GO:0015813]; multicellular organism aging [GO:0010259]; multicellular organism growth [GO:0035264]; nervou…	axolemma [GO:0030673]; axon [GO:0030424]; cell surface [GO:0009986]; dendritic shaft [GO:0043198]; dendritic spine [GO:0043197]; integral component of plasma membrane [GO:0005887]; neuron projection [GO:0043005]; plasma membrane [GO:0005886]; presynaptic membrane [GO:0042734]; synapse [GO:0045202]	anion transmembrane transporter activity [GO:0008509]; glutamate:sodium symporter activity [GO:0015501]; high-affinity glutamate transmembrane transporter activity [GO:0005314]; L-glutamate transmembrane transporter activity [GO:0005313]; metal ion binding [GO:0046872]
Slc1a2	MHDSHLSSEEPKHR	S21;S24	1.54668	0.739813	SIMPLEX	P31596	Excitatory amino acid transporter 2 (GLT-1) (Sodium-dependent glutamate/aspartate transporter 2) (GLUT-R) (Solute carrier family 1 member 2)	8	NA	Yes	Not GPI-Anchored	adult behavior [GO:0030534]; anion transmembrane transport [GO:0098656]; cellular response to extracellular stimulus [GO:0031668]; D-aspartate import [GO:0070779]; L-glutamate import across plasma membrane [GO:0098712]; L-glutamate transmembrane transport [GO:0089711]; L-glutamate transport [GO:0015813]; multicellular organism aging [GO:0010259]; multicellular organism growth [GO:0035264]; nervou…	axolemma [GO:0030673]; axon [GO:0030424]; cell surface [GO:0009986]; dendritic shaft [GO:0043198]; dendritic spine [GO:0043197]; integral component of plasma membrane [GO:0005887]; neuron projection [GO:0043005]; plasma membrane [GO:0005886]; presynaptic membrane [GO:0042734]; synapse [GO:0045202]	anion transmembrane transporter activity [GO:0008509]; glutamate:sodium symporter activity [GO:0015501]; high-affinity glutamate transmembrane transporter activity [GO:0005314]; L-glutamate transmembrane transporter activity [GO:0005313]; metal ion binding [GO:0046872]
Stx1a	TTTSEELEDMLESGNPAIFASGIIMDSSISK	T161	1.82681	0.827677	SIMPLEX	P32851	Syntaxin-1A (Neuron-specific antigen HPC-1) (Synaptotagmin-associated 35 kDa protein) (P35A)	1	NA	Yes	Not GPI-Anchored	calcium ion regulated exocytosis [GO:0017156]; intracellular protein transport [GO:0006886]; modulation of excitatory postsynaptic potential [GO:0098815]; neurotransmitter transport [GO:0006836]; positive regulation of calcium ion-dependent exocytosis [GO:0045956]; positive regulation of catecholamine secretion [GO:0033605]; positive regulation of excitatory postsynaptic potential [GO:2000463]; p…	actomyosin [GO:0042641]; axon [GO:0030424]; cell junction [GO:0030054]; integral component of membrane [GO:0016021]; integral component of plasma membrane [GO:0005887]; intracellular organelle [GO:0043229]; membrane [GO:0016020]; neuron projection [GO:0043005]; nuclear membrane [GO:0031965]; plasma membrane [GO:0005886]; postsynaptic density [GO:0014069]; presynaptic active zone membrane [GO:0048…	ATP-dependent protein binding [GO:0043008]; calcium channel inhibitor activity [GO:0019855]; calcium-dependent protein binding [GO:0048306]; chloride channel inhibitor activity [GO:0019869]; ion channel binding [GO:0044325]; kinase binding [GO:0019900]; myosin binding [GO:0017022]; myosin head/neck binding [GO:0032028]; protein binding, bridging [GO:0030674]; protein domain specific binding [GO:0…
Stx1a	TTTSEELEDMLESGNPAIFASGIIMDSSISK	T161	1.82681	0.827677	SIMPLEX	P32851	Syntaxin-1A (Neuron-specific antigen HPC-1) (Synaptotagmin-associated 35 kDa protein) (P35A)	1	NA	Yes	Not GPI-Anchored	calcium ion regulated exocytosis [GO:0017156]; intracellular protein transport [GO:0006886]; modulation of excitatory postsynaptic potential [GO:0098815]; neurotransmitter transport [GO:0006836]; positive regulation of calcium ion-dependent exocytosis [GO:0045956]; positive regulation of catecholamine secretion [GO:0033605]; positive regulation of excitatory postsynaptic potential [GO:2000463]; p…	actomyosin [GO:0042641]; axon [GO:0030424]; cell junction [GO:0030054]; integral component of membrane [GO:0016021]; integral component of plasma membrane [GO:0005887]; intracellular organelle [GO:0043229]; membrane [GO:0016020]; neuron projection [GO:0043005]; nuclear membrane [GO:0031965]; plasma membrane [GO:0005886]; postsynaptic density [GO:0014069]; presynaptic active zone membrane [GO:0048…	ATP-dependent protein binding [GO:0043008]; calcium channel inhibitor activity [GO:0019855]; calcium-dependent protein binding [GO:0048306]; chloride channel inhibitor activity [GO:0019869]; ion channel binding [GO:0044325]; kinase binding [GO:0019900]; myosin binding [GO:0017022]; myosin head/neck binding [GO:0032028]; protein binding, bridging [GO:0030674]; protein domain specific binding [GO:0…
Stx1a	TTTSEELEDMLESGNPAIFASGIIMDSSISK	T161	1.82681	0.827677	SIMPLEX	P32851	Syntaxin-1A (Neuron-specific antigen HPC-1) (Synaptotagmin-associated 35 kDa protein) (P35A)	1	NA	Yes	Not GPI-Anchored	calcium ion regulated exocytosis [GO:0017156]; intracellular protein transport [GO:0006886]; modulation of excitatory postsynaptic potential [GO:0098815]; neurotransmitter transport [GO:0006836]; positive regulation of calcium ion-dependent exocytosis [GO:0045956]; positive regulation of catecholamine secretion [GO:0033605]; positive regulation of excitatory postsynaptic potential [GO:2000463]; p…	actomyosin [GO:0042641]; axon [GO:0030424]; cell junction [GO:0030054]; integral component of membrane [GO:0016021]; integral component of plasma membrane [GO:0005887]; intracellular organelle [GO:0043229]; membrane [GO:0016020]; neuron projection [GO:0043005]; nuclear membrane [GO:0031965]; plasma membrane [GO:0005886]; postsynaptic density [GO:0014069]; presynaptic active zone membrane [GO:0048…	ATP-dependent protein binding [GO:0043008]; calcium channel inhibitor activity [GO:0019855]; calcium-dependent protein binding [GO:0048306]; chloride channel inhibitor activity [GO:0019869]; ion channel binding [GO:0044325]; kinase binding [GO:0019900]; myosin binding [GO:0017022]; myosin head/neck binding [GO:0032028]; protein binding, bridging [GO:0030674]; protein domain specific binding [GO:0…
Stx1a	TTTSEELEDMLESGNPAIFASGIIMDSSISK	T161	1.82681	0.827677	SIMPLEX	P32851	Syntaxin-1A (Neuron-specific antigen HPC-1) (Synaptotagmin-associated 35 kDa protein) (P35A)	1	NA	Yes	Not GPI-Anchored	calcium ion regulated exocytosis [GO:0017156]; intracellular protein transport [GO:0006886]; modulation of excitatory postsynaptic potential [GO:0098815]; neurotransmitter transport [GO:0006836]; positive regulation of calcium ion-dependent exocytosis [GO:0045956]; positive regulation of catecholamine secretion [GO:0033605]; positive regulation of excitatory postsynaptic potential [GO:2000463]; p…	actomyosin [GO:0042641]; axon [GO:0030424]; cell junction [GO:0030054]; integral component of membrane [GO:0016021]; integral component of plasma membrane [GO:0005887]; intracellular organelle [GO:0043229]; membrane [GO:0016020]; neuron projection [GO:0043005]; nuclear membrane [GO:0031965]; plasma membrane [GO:0005886]; postsynaptic density [GO:0014069]; presynaptic active zone membrane [GO:0048…	ATP-dependent protein binding [GO:0043008]; calcium channel inhibitor activity [GO:0019855]; calcium-dependent protein binding [GO:0048306]; chloride channel inhibitor activity [GO:0019869]; ion channel binding [GO:0044325]; kinase binding [GO:0019900]; myosin binding [GO:0017022]; myosin head/neck binding [GO:0032028]; protein binding, bridging [GO:0030674]; protein domain specific binding [GO:0…
Stx1a	TTTSEELEDMLESGNPAIFASGIIMDSSISK	T161	1.82681	0.827677	SIMPLEX	P32851	Syntaxin-1A (Neuron-specific antigen HPC-1) (Synaptotagmin-associated 35 kDa protein) (P35A)	1	NA	Yes	Not GPI-Anchored	calcium ion regulated exocytosis [GO:0017156]; intracellular protein transport [GO:0006886]; modulation of excitatory postsynaptic potential [GO:0098815]; neurotransmitter transport [GO:0006836]; positive regulation of calcium ion-dependent exocytosis [GO:0045956]; positive regulation of catecholamine secretion [GO:0033605]; positive regulation of excitatory postsynaptic potential [GO:2000463]; p…	actomyosin [GO:0042641]; axon [GO:0030424]; cell junction [GO:0030054]; integral component of membrane [GO:0016021]; integral component of plasma membrane [GO:0005887]; intracellular organelle [GO:0043229]; membrane [GO:0016020]; neuron projection [GO:0043005]; nuclear membrane [GO:0031965]; plasma membrane [GO:0005886]; postsynaptic density [GO:0014069]; presynaptic active zone membrane [GO:0048…	ATP-dependent protein binding [GO:0043008]; calcium channel inhibitor activity [GO:0019855]; calcium-dependent protein binding [GO:0048306]; chloride channel inhibitor activity [GO:0019869]; ion channel binding [GO:0044325]; kinase binding [GO:0019900]; myosin binding [GO:0017022]; myosin head/neck binding [GO:0032028]; protein binding, bridging [GO:0030674]; protein domain specific binding [GO:0…
Stx1a	TTTSEELEDMLESGNPAIFASGIIMDSSISK	T161	1.82681	0.827677	SIMPLEX	P32851	Syntaxin-1A (Neuron-specific antigen HPC-1) (Synaptotagmin-associated 35 kDa protein) (P35A)	1	NA	Yes	Not GPI-Anchored	calcium ion regulated exocytosis [GO:0017156]; intracellular protein transport [GO:0006886]; modulation of excitatory postsynaptic potential [GO:0098815]; neurotransmitter transport [GO:0006836]; positive regulation of calcium ion-dependent exocytosis [GO:0045956]; positive regulation of catecholamine secretion [GO:0033605]; positive regulation of excitatory postsynaptic potential [GO:2000463]; p…	actomyosin [GO:0042641]; axon [GO:0030424]; cell junction [GO:0030054]; integral component of membrane [GO:0016021]; integral component of plasma membrane [GO:0005887]; intracellular organelle [GO:0043229]; membrane [GO:0016020]; neuron projection [GO:0043005]; nuclear membrane [GO:0031965]; plasma membrane [GO:0005886]; postsynaptic density [GO:0014069]; presynaptic active zone membrane [GO:0048…	ATP-dependent protein binding [GO:0043008]; calcium channel inhibitor activity [GO:0019855]; calcium-dependent protein binding [GO:0048306]; chloride channel inhibitor activity [GO:0019869]; ion channel binding [GO:0044325]; kinase binding [GO:0019900]; myosin binding [GO:0017022]; myosin head/neck binding [GO:0032028]; protein binding, bridging [GO:0030674]; protein domain specific binding [GO:0…
Stx1a	TTTSEELEDMLESGNPAIFASGIIMDSSISK	T161	1.82681	0.827677	SIMPLEX	P32851	Syntaxin-1A (Neuron-specific antigen HPC-1) (Synaptotagmin-associated 35 kDa protein) (P35A)	1	NA	Yes	Not GPI-Anchored	calcium ion regulated exocytosis [GO:0017156]; intracellular protein transport [GO:0006886]; modulation of excitatory postsynaptic potential [GO:0098815]; neurotransmitter transport [GO:0006836]; positive regulation of calcium ion-dependent exocytosis [GO:0045956]; positive regulation of catecholamine secretion [GO:0033605]; positive regulation of excitatory postsynaptic potential [GO:2000463]; p…	actomyosin [GO:0042641]; axon [GO:0030424]; cell junction [GO:0030054]; integral component of membrane [GO:0016021]; integral component of plasma membrane [GO:0005887]; intracellular organelle [GO:0043229]; membrane [GO:0016020]; neuron projection [GO:0043005]; nuclear membrane [GO:0031965]; plasma membrane [GO:0005886]; postsynaptic density [GO:0014069]; presynaptic active zone membrane [GO:0048…	ATP-dependent protein binding [GO:0043008]; calcium channel inhibitor activity [GO:0019855]; calcium-dependent protein binding [GO:0048306]; chloride channel inhibitor activity [GO:0019869]; ion channel binding [GO:0044325]; kinase binding [GO:0019900]; myosin binding [GO:0017022]; myosin head/neck binding [GO:0032028]; protein binding, bridging [GO:0030674]; protein domain specific binding [GO:0…
Stx1a	TTTSEELEDMLESGNPAIFASGIIMDSSISK	T161	1.82681	0.827677	SIMPLEX	P32851	Syntaxin-1A (Neuron-specific antigen HPC-1) (Synaptotagmin-associated 35 kDa protein) (P35A)	1	NA	Yes	Not GPI-Anchored	calcium ion regulated exocytosis [GO:0017156]; intracellular protein transport [GO:0006886]; modulation of excitatory postsynaptic potential [GO:0098815]; neurotransmitter transport [GO:0006836]; positive regulation of calcium ion-dependent exocytosis [GO:0045956]; positive regulation of catecholamine secretion [GO:0033605]; positive regulation of excitatory postsynaptic potential [GO:2000463]; p…	actomyosin [GO:0042641]; axon [GO:0030424]; cell junction [GO:0030054]; integral component of membrane [GO:0016021]; integral component of plasma membrane [GO:0005887]; intracellular organelle [GO:0043229]; membrane [GO:0016020]; neuron projection [GO:0043005]; nuclear membrane [GO:0031965]; plasma membrane [GO:0005886]; postsynaptic density [GO:0014069]; presynaptic active zone membrane [GO:0048…	ATP-dependent protein binding [GO:0043008]; calcium channel inhibitor activity [GO:0019855]; calcium-dependent protein binding [GO:0048306]; chloride channel inhibitor activity [GO:0019869]; ion channel binding [GO:0044325]; kinase binding [GO:0019900]; myosin binding [GO:0017022]; myosin head/neck binding [GO:0032028]; protein binding, bridging [GO:0030674]; protein domain specific binding [GO:0…
Scn2b	LSTDDLKTEEEGKTDGEGNAEDGAK	T204	1.73993	0.940086	SIMPLEX	P54900	Sodium channel subunit beta-2	1	signal	NA	Not GPI-Anchored	cardiac muscle cell action potential involved in contraction [GO:0086002]; cardiac muscle contraction [GO:0060048]; membrane depolarization during cardiac muscle cell action potential [GO:0086012]; nervous system development [GO:0007399]; regulation of atrial cardiac muscle cell membrane depolarization [GO:0060371]; regulation of heart rate by cardiac conduction [GO:0086091]; regulation of sodium…	voltage-gated sodium channel complex [GO:0001518]	sodium channel regulator activity [GO:0017080]; voltage-gated sodium channel activity [GO:0005248]; voltage-gated sodium channel activity involved in cardiac muscle cell action potential [GO:0086006]
Fxyd7	ADSRSESPTCK	S60	2.25414	1.88099	SIMPLEX	P59649	FXYD domain-containing ion transport regulator 7	1	NA	Yes	Not GPI-Anchored	regulation of ion transport [GO:0043269]; regulation of sodium ion transmembrane transporter activity [GO:2000649]	integral component of membrane [GO:0016021]; integral component of plasma membrane [GO:0005887]	ATPase binding [GO:0051117]; ion channel activity [GO:0005216]; sodium channel regulator activity [GO:0017080]
Fxyd7	ADSRSESPTCK	S60	2.25414	1.88099	SIMPLEX	P59649	FXYD domain-containing ion transport regulator 7	1	NA	Yes	Not GPI-Anchored	regulation of ion transport [GO:0043269]; regulation of sodium ion transmembrane transporter activity [GO:2000649]	integral component of membrane [GO:0016021]; integral component of plasma membrane [GO:0005887]	ATPase binding [GO:0051117]; ion channel activity [GO:0005216]; sodium channel regulator activity [GO:0017080]
Fxyd7	ADSRSESPTCK	S60	2.25414	1.88099	SIMPLEX	P59649	FXYD domain-containing ion transport regulator 7	1	NA	Yes	Not GPI-Anchored	regulation of ion transport [GO:0043269]; regulation of sodium ion transmembrane transporter activity [GO:2000649]	integral component of membrane [GO:0016021]; integral component of plasma membrane [GO:0005887]	ATPase binding [GO:0051117]; ion channel activity [GO:0005216]; sodium channel regulator activity [GO:0017080]
Fxyd7	ADSRSESPTCK	S60	2.25414	1.88099	SIMPLEX	P59649	FXYD domain-containing ion transport regulator 7	1	NA	Yes	Not GPI-Anchored	regulation of ion transport [GO:0043269]; regulation of sodium ion transmembrane transporter activity [GO:2000649]	integral component of membrane [GO:0016021]; integral component of plasma membrane [GO:0005887]	ATPase binding [GO:0051117]; ion channel activity [GO:0005216]; sodium channel regulator activity [GO:0017080]
Fxyd7	ADSRSESPTCK	S60	2.25414	1.88099	SIMPLEX	P59649	FXYD domain-containing ion transport regulator 7	1	NA	Yes	Not GPI-Anchored	regulation of ion transport [GO:0043269]; regulation of sodium ion transmembrane transporter activity [GO:2000649]	integral component of membrane [GO:0016021]; integral component of plasma membrane [GO:0005887]	ATPase binding [GO:0051117]; ion channel activity [GO:0005216]; sodium channel regulator activity [GO:0017080]
Fxyd7	ADSRSESPTCK	S60	2.25414	1.88099	SIMPLEX	P59649	FXYD domain-containing ion transport regulator 7	1	NA	Yes	Not GPI-Anchored	regulation of ion transport [GO:0043269]; regulation of sodium ion transmembrane transporter activity [GO:2000649]	integral component of membrane [GO:0016021]; integral component of plasma membrane [GO:0005887]	ATPase binding [GO:0051117]; ion channel activity [GO:0005216]; sodium channel regulator activity [GO:0017080]
Fxyd7	ADSRSESPTCK	S60	2.25414	1.88099	SIMPLEX	P59649	FXYD domain-containing ion transport regulator 7	1	NA	Yes	Not GPI-Anchored	regulation of ion transport [GO:0043269]; regulation of sodium ion transmembrane transporter activity [GO:2000649]	integral component of membrane [GO:0016021]; integral component of plasma membrane [GO:0005887]	ATPase binding [GO:0051117]; ion channel activity [GO:0005216]; sodium channel regulator activity [GO:0017080]
Fxyd7	SESPTCK	S60	1.51999	1.14054	SIMPLEX	P59649	FXYD domain-containing ion transport regulator 7	1	NA	Yes	Not GPI-Anchored	regulation of ion transport [GO:0043269]; regulation of sodium ion transmembrane transporter activity [GO:2000649]	integral component of membrane [GO:0016021]; integral component of plasma membrane [GO:0005887]	ATPase binding [GO:0051117]; ion channel activity [GO:0005216]; sodium channel regulator activity [GO:0017080]
Fxyd7	SESPTCK	S60	1.51999	1.14054	SIMPLEX	P59649	FXYD domain-containing ion transport regulator 7	1	NA	Yes	Not GPI-Anchored	regulation of ion transport [GO:0043269]; regulation of sodium ion transmembrane transporter activity [GO:2000649]	integral component of membrane [GO:0016021]; integral component of plasma membrane [GO:0005887]	ATPase binding [GO:0051117]; ion channel activity [GO:0005216]; sodium channel regulator activity [GO:0017080]
Fxyd7	SESPTCK	S60	1.51999	1.14054	SIMPLEX	P59649	FXYD domain-containing ion transport regulator 7	1	NA	Yes	Not GPI-Anchored	regulation of ion transport [GO:0043269]; regulation of sodium ion transmembrane transporter activity [GO:2000649]	integral component of membrane [GO:0016021]; integral component of plasma membrane [GO:0005887]	ATPase binding [GO:0051117]; ion channel activity [GO:0005216]; sodium channel regulator activity [GO:0017080]
Fxyd7	SESPTCK	S60	1.51999	1.14054	SIMPLEX	P59649	FXYD domain-containing ion transport regulator 7	1	NA	Yes	Not GPI-Anchored	regulation of ion transport [GO:0043269]; regulation of sodium ion transmembrane transporter activity [GO:2000649]	integral component of membrane [GO:0016021]; integral component of plasma membrane [GO:0005887]	ATPase binding [GO:0051117]; ion channel activity [GO:0005216]; sodium channel regulator activity [GO:0017080]
Fxyd7	SESPTCK	S60	1.51999	1.14054	SIMPLEX	P59649	FXYD domain-containing ion transport regulator 7	1	NA	Yes	Not GPI-Anchored	regulation of ion transport [GO:0043269]; regulation of sodium ion transmembrane transporter activity [GO:2000649]	integral component of membrane [GO:0016021]; integral component of plasma membrane [GO:0005887]	ATPase binding [GO:0051117]; ion channel activity [GO:0005216]; sodium channel regulator activity [GO:0017080]
Fxyd7	SESPTCK	S60	1.51999	1.14054	SIMPLEX	P59649	FXYD domain-containing ion transport regulator 7	1	NA	Yes	Not GPI-Anchored	regulation of ion transport [GO:0043269]; regulation of sodium ion transmembrane transporter activity [GO:2000649]	integral component of membrane [GO:0016021]; integral component of plasma membrane [GO:0005887]	ATPase binding [GO:0051117]; ion channel activity [GO:0005216]; sodium channel regulator activity [GO:0017080]
Fxyd7	SESPTCK	S60	1.51999	1.14054	SIMPLEX	P59649	FXYD domain-containing ion transport regulator 7	1	NA	Yes	Not GPI-Anchored	regulation of ion transport [GO:0043269]; regulation of sodium ion transmembrane transporter activity [GO:2000649]	integral component of membrane [GO:0016021]; integral component of plasma membrane [GO:0005887]	ATPase binding [GO:0051117]; ion channel activity [GO:0005216]; sodium channel regulator activity [GO:0017080]
Ywhae	DNLTLWTSDMQGDGEEQNK	T232;S233	1.66959	0.941661	SIMPLEX	P62260	14-3-3 protein epsilon (14-3-3E) (Mitochondrial import stimulation factor L subunit) (MSF L)	0	NA	NA	Not GPI-Anchored	cellular response to heat [GO:0034605]; cerebral cortex development [GO:0021987]; hippocampus development [GO:0021766]; MAPK cascade [GO:0000165]; negative regulation of calcium ion export across plasma membrane [GO:1905913]; negative regulation of calcium ion transmembrane transporter activity [GO:1901020]; negative regulation of peptidyl-serine dephosphorylation [GO:1902309]; negative regulatio…	axon [GO:0030424]; central region of growth cone [GO:0090724]; cytoplasm [GO:0005737]; cytosol [GO:0005829]; extracellular exosome [GO:0070062]; focal adhesion [GO:0005925]; kinesin complex [GO:0005871]; melanosome [GO:0042470]; membrane [GO:0016020]; mitochondrion [GO:0005739]; nucleus [GO:0005634]; plasma membrane [GO:0005886]	cadherin binding [GO:0045296]; calcium channel regulator activity [GO:0005246]; enzyme binding [GO:0019899]; histone deacetylase binding [GO:0042826]; identical protein binding [GO:0042802]; ion channel binding [GO:0044325]; MHC class II protein complex binding [GO:0023026]; phosphoprotein binding [GO:0051219]; phosphoserine residue binding [GO:0050815]; potassium channel regulator activity [GO:0…
Ywhae	DNLTLWTSDMQGDGEEQNK	T232;S233	1.66959	0.941661	SIMPLEX	P62260	14-3-3 protein epsilon (14-3-3E) (Mitochondrial import stimulation factor L subunit) (MSF L)	0	NA	NA	Not GPI-Anchored	cellular response to heat [GO:0034605]; cerebral cortex development [GO:0021987]; hippocampus development [GO:0021766]; MAPK cascade [GO:0000165]; negative regulation of calcium ion export across plasma membrane [GO:1905913]; negative regulation of calcium ion transmembrane transporter activity [GO:1901020]; negative regulation of peptidyl-serine dephosphorylation [GO:1902309]; negative regulatio…	axon [GO:0030424]; central region of growth cone [GO:0090724]; cytoplasm [GO:0005737]; cytosol [GO:0005829]; extracellular exosome [GO:0070062]; focal adhesion [GO:0005925]; kinesin complex [GO:0005871]; melanosome [GO:0042470]; membrane [GO:0016020]; mitochondrion [GO:0005739]; nucleus [GO:0005634]; plasma membrane [GO:0005886]	cadherin binding [GO:0045296]; calcium channel regulator activity [GO:0005246]; enzyme binding [GO:0019899]; histone deacetylase binding [GO:0042826]; identical protein binding [GO:0042802]; ion channel binding [GO:0044325]; MHC class II protein complex binding [GO:0023026]; phosphoprotein binding [GO:0051219]; phosphoserine residue binding [GO:0050815]; potassium channel regulator activity [GO:0…
Vamp2	ADALQAGASQFETSAAK	S75	1.58838	0.993702	SIMPLEX	P63045	Vesicle-associated membrane protein 2 (VAMP-2) (Synaptobrevin-2)	1	NA	Yes	Not GPI-Anchored	calcium ion regulated exocytosis [GO:0017156]; cellular response to insulin stimulus [GO:0032869]; eosinophil degranulation [GO:0043308]; exocytic insertion of neurotransmitter receptor to postsynaptic membrane [GO:0098967]; Golgi to plasma membrane protein transport [GO:0043001]; long-term synaptic potentiation [GO:0060291]; membrane fusion [GO:0061025]; positive regulation of intracellular prot…	cell junction [GO:0030054]; clathrin-coated vesicle [GO:0030136]; cytoplasmic vesicle [GO:0031410]; extracellular exosome [GO:0070062]; integral component of synaptic vesicle membrane [GO:0030285]; intracellular membrane-bounded organelle [GO:0043231]; intracellular organelle [GO:0043229]; membrane [GO:0016020]; neuron projection [GO:0043005]; neuron projection terminus [GO:0044306]; perinuclear …	calcium-dependent protein binding [GO:0048306]; calmodulin binding [GO:0005516]; identical protein binding [GO:0042802]; ion channel binding [GO:0044325]; myosin binding [GO:0017022]; phospholipid binding [GO:0005543]; protein complex binding [GO:0032403]; protein C-terminus binding [GO:0008022]; SNAP receptor activity [GO:0005484]; SNARE binding [GO:0000149]; syntaxin-1 binding [GO:0017075]; syn…
Vamp2	ADALQAGASQFETSAAK	S75	1.58838	0.993702	SIMPLEX	P63045	Vesicle-associated membrane protein 2 (VAMP-2) (Synaptobrevin-2)	1	NA	Yes	Not GPI-Anchored	calcium ion regulated exocytosis [GO:0017156]; cellular response to insulin stimulus [GO:0032869]; eosinophil degranulation [GO:0043308]; exocytic insertion of neurotransmitter receptor to postsynaptic membrane [GO:0098967]; Golgi to plasma membrane protein transport [GO:0043001]; long-term synaptic potentiation [GO:0060291]; membrane fusion [GO:0061025]; positive regulation of intracellular prot…	cell junction [GO:0030054]; clathrin-coated vesicle [GO:0030136]; cytoplasmic vesicle [GO:0031410]; extracellular exosome [GO:0070062]; integral component of synaptic vesicle membrane [GO:0030285]; intracellular membrane-bounded organelle [GO:0043231]; intracellular organelle [GO:0043229]; membrane [GO:0016020]; neuron projection [GO:0043005]; neuron projection terminus [GO:0044306]; perinuclear …	calcium-dependent protein binding [GO:0048306]; calmodulin binding [GO:0005516]; identical protein binding [GO:0042802]; ion channel binding [GO:0044325]; myosin binding [GO:0017022]; phospholipid binding [GO:0005543]; protein complex binding [GO:0032403]; protein C-terminus binding [GO:0008022]; SNAP receptor activity [GO:0005484]; SNARE binding [GO:0000149]; syntaxin-1 binding [GO:0017075]; syn…
Vamp2	ADALQAGASQFETSAAK	S75	1.58838	0.993702	SIMPLEX	P63045	Vesicle-associated membrane protein 2 (VAMP-2) (Synaptobrevin-2)	1	NA	Yes	Not GPI-Anchored	calcium ion regulated exocytosis [GO:0017156]; cellular response to insulin stimulus [GO:0032869]; eosinophil degranulation [GO:0043308]; exocytic insertion of neurotransmitter receptor to postsynaptic membrane [GO:0098967]; Golgi to plasma membrane protein transport [GO:0043001]; long-term synaptic potentiation [GO:0060291]; membrane fusion [GO:0061025]; positive regulation of intracellular prot…	cell junction [GO:0030054]; clathrin-coated vesicle [GO:0030136]; cytoplasmic vesicle [GO:0031410]; extracellular exosome [GO:0070062]; integral component of synaptic vesicle membrane [GO:0030285]; intracellular membrane-bounded organelle [GO:0043231]; intracellular organelle [GO:0043229]; membrane [GO:0016020]; neuron projection [GO:0043005]; neuron projection terminus [GO:0044306]; perinuclear …	calcium-dependent protein binding [GO:0048306]; calmodulin binding [GO:0005516]; identical protein binding [GO:0042802]; ion channel binding [GO:0044325]; myosin binding [GO:0017022]; phospholipid binding [GO:0005543]; protein complex binding [GO:0032403]; protein C-terminus binding [GO:0008022]; SNAP receptor activity [GO:0005484]; SNARE binding [GO:0000149]; syntaxin-1 binding [GO:0017075]; syn…
Vamp2	ADALQAGASQFETSAAK	S75	1.58838	0.993702	SIMPLEX	P63045	Vesicle-associated membrane protein 2 (VAMP-2) (Synaptobrevin-2)	1	NA	Yes	Not GPI-Anchored	calcium ion regulated exocytosis [GO:0017156]; cellular response to insulin stimulus [GO:0032869]; eosinophil degranulation [GO:0043308]; exocytic insertion of neurotransmitter receptor to postsynaptic membrane [GO:0098967]; Golgi to plasma membrane protein transport [GO:0043001]; long-term synaptic potentiation [GO:0060291]; membrane fusion [GO:0061025]; positive regulation of intracellular prot…	cell junction [GO:0030054]; clathrin-coated vesicle [GO:0030136]; cytoplasmic vesicle [GO:0031410]; extracellular exosome [GO:0070062]; integral component of synaptic vesicle membrane [GO:0030285]; intracellular membrane-bounded organelle [GO:0043231]; intracellular organelle [GO:0043229]; membrane [GO:0016020]; neuron projection [GO:0043005]; neuron projection terminus [GO:0044306]; perinuclear …	calcium-dependent protein binding [GO:0048306]; calmodulin binding [GO:0005516]; identical protein binding [GO:0042802]; ion channel binding [GO:0044325]; myosin binding [GO:0017022]; phospholipid binding [GO:0005543]; protein complex binding [GO:0032403]; protein C-terminus binding [GO:0008022]; SNAP receptor activity [GO:0005484]; SNARE binding [GO:0000149]; syntaxin-1 binding [GO:0017075]; syn…
Vamp2	ADALQAGASQFETSAAK	S75	1.58838	0.993702	SIMPLEX	P63045	Vesicle-associated membrane protein 2 (VAMP-2) (Synaptobrevin-2)	1	NA	Yes	Not GPI-Anchored	calcium ion regulated exocytosis [GO:0017156]; cellular response to insulin stimulus [GO:0032869]; eosinophil degranulation [GO:0043308]; exocytic insertion of neurotransmitter receptor to postsynaptic membrane [GO:0098967]; Golgi to plasma membrane protein transport [GO:0043001]; long-term synaptic potentiation [GO:0060291]; membrane fusion [GO:0061025]; positive regulation of intracellular prot…	cell junction [GO:0030054]; clathrin-coated vesicle [GO:0030136]; cytoplasmic vesicle [GO:0031410]; extracellular exosome [GO:0070062]; integral component of synaptic vesicle membrane [GO:0030285]; intracellular membrane-bounded organelle [GO:0043231]; intracellular organelle [GO:0043229]; membrane [GO:0016020]; neuron projection [GO:0043005]; neuron projection terminus [GO:0044306]; perinuclear …	calcium-dependent protein binding [GO:0048306]; calmodulin binding [GO:0005516]; identical protein binding [GO:0042802]; ion channel binding [GO:0044325]; myosin binding [GO:0017022]; phospholipid binding [GO:0005543]; protein complex binding [GO:0032403]; protein C-terminus binding [GO:0008022]; SNAP receptor activity [GO:0005484]; SNARE binding [GO:0000149]; syntaxin-1 binding [GO:0017075]; syn…
Vamp2	ADALQAGASQFETSAAK	S75	1.58838	0.993702	SIMPLEX	P63045	Vesicle-associated membrane protein 2 (VAMP-2) (Synaptobrevin-2)	1	NA	Yes	Not GPI-Anchored	calcium ion regulated exocytosis [GO:0017156]; cellular response to insulin stimulus [GO:0032869]; eosinophil degranulation [GO:0043308]; exocytic insertion of neurotransmitter receptor to postsynaptic membrane [GO:0098967]; Golgi to plasma membrane protein transport [GO:0043001]; long-term synaptic potentiation [GO:0060291]; membrane fusion [GO:0061025]; positive regulation of intracellular prot…	cell junction [GO:0030054]; clathrin-coated vesicle [GO:0030136]; cytoplasmic vesicle [GO:0031410]; extracellular exosome [GO:0070062]; integral component of synaptic vesicle membrane [GO:0030285]; intracellular membrane-bounded organelle [GO:0043231]; intracellular organelle [GO:0043229]; membrane [GO:0016020]; neuron projection [GO:0043005]; neuron projection terminus [GO:0044306]; perinuclear …	calcium-dependent protein binding [GO:0048306]; calmodulin binding [GO:0005516]; identical protein binding [GO:0042802]; ion channel binding [GO:0044325]; myosin binding [GO:0017022]; phospholipid binding [GO:0005543]; protein complex binding [GO:0032403]; protein C-terminus binding [GO:0008022]; SNAP receptor activity [GO:0005484]; SNARE binding [GO:0000149]; syntaxin-1 binding [GO:0017075]; syn…
Vamp2	ADALQAGASQFETSAAK	S75	1.58838	0.993702	SIMPLEX	P63045	Vesicle-associated membrane protein 2 (VAMP-2) (Synaptobrevin-2)	1	NA	Yes	Not GPI-Anchored	calcium ion regulated exocytosis [GO:0017156]; cellular response to insulin stimulus [GO:0032869]; eosinophil degranulation [GO:0043308]; exocytic insertion of neurotransmitter receptor to postsynaptic membrane [GO:0098967]; Golgi to plasma membrane protein transport [GO:0043001]; long-term synaptic potentiation [GO:0060291]; membrane fusion [GO:0061025]; positive regulation of intracellular prot…	cell junction [GO:0030054]; clathrin-coated vesicle [GO:0030136]; cytoplasmic vesicle [GO:0031410]; extracellular exosome [GO:0070062]; integral component of synaptic vesicle membrane [GO:0030285]; intracellular membrane-bounded organelle [GO:0043231]; intracellular organelle [GO:0043229]; membrane [GO:0016020]; neuron projection [GO:0043005]; neuron projection terminus [GO:0044306]; perinuclear …	calcium-dependent protein binding [GO:0048306]; calmodulin binding [GO:0005516]; identical protein binding [GO:0042802]; ion channel binding [GO:0044325]; myosin binding [GO:0017022]; phospholipid binding [GO:0005543]; protein complex binding [GO:0032403]; protein C-terminus binding [GO:0008022]; SNAP receptor activity [GO:0005484]; SNARE binding [GO:0000149]; syntaxin-1 binding [GO:0017075]; syn…
Vamp2	ADALQAGASQFETSAAK	S75	1.58838	0.993702	SIMPLEX	P63045	Vesicle-associated membrane protein 2 (VAMP-2) (Synaptobrevin-2)	1	NA	Yes	Not GPI-Anchored	calcium ion regulated exocytosis [GO:0017156]; cellular response to insulin stimulus [GO:0032869]; eosinophil degranulation [GO:0043308]; exocytic insertion of neurotransmitter receptor to postsynaptic membrane [GO:0098967]; Golgi to plasma membrane protein transport [GO:0043001]; long-term synaptic potentiation [GO:0060291]; membrane fusion [GO:0061025]; positive regulation of intracellular prot…	cell junction [GO:0030054]; clathrin-coated vesicle [GO:0030136]; cytoplasmic vesicle [GO:0031410]; extracellular exosome [GO:0070062]; integral component of synaptic vesicle membrane [GO:0030285]; intracellular membrane-bounded organelle [GO:0043231]; intracellular organelle [GO:0043229]; membrane [GO:0016020]; neuron projection [GO:0043005]; neuron projection terminus [GO:0044306]; perinuclear …	calcium-dependent protein binding [GO:0048306]; calmodulin binding [GO:0005516]; identical protein binding [GO:0042802]; ion channel binding [GO:0044325]; myosin binding [GO:0017022]; phospholipid binding [GO:0005543]; protein complex binding [GO:0032403]; protein C-terminus binding [GO:0008022]; SNAP receptor activity [GO:0005484]; SNARE binding [GO:0000149]; syntaxin-1 binding [GO:0017075]; syn…
Vamp2	ADALQAGASQFETSAAK	S75	1.58838	0.993702	SIMPLEX	P63045	Vesicle-associated membrane protein 2 (VAMP-2) (Synaptobrevin-2)	1	NA	Yes	Not GPI-Anchored	calcium ion regulated exocytosis [GO:0017156]; cellular response to insulin stimulus [GO:0032869]; eosinophil degranulation [GO:0043308]; exocytic insertion of neurotransmitter receptor to postsynaptic membrane [GO:0098967]; Golgi to plasma membrane protein transport [GO:0043001]; long-term synaptic potentiation [GO:0060291]; membrane fusion [GO:0061025]; positive regulation of intracellular prot…	cell junction [GO:0030054]; clathrin-coated vesicle [GO:0030136]; cytoplasmic vesicle [GO:0031410]; extracellular exosome [GO:0070062]; integral component of synaptic vesicle membrane [GO:0030285]; intracellular membrane-bounded organelle [GO:0043231]; intracellular organelle [GO:0043229]; membrane [GO:0016020]; neuron projection [GO:0043005]; neuron projection terminus [GO:0044306]; perinuclear …	calcium-dependent protein binding [GO:0048306]; calmodulin binding [GO:0005516]; identical protein binding [GO:0042802]; ion channel binding [GO:0044325]; myosin binding [GO:0017022]; phospholipid binding [GO:0005543]; protein complex binding [GO:0032403]; protein C-terminus binding [GO:0008022]; SNAP receptor activity [GO:0005484]; SNARE binding [GO:0000149]; syntaxin-1 binding [GO:0017075]; syn…
Vamp2	ADALQAGASQFETSAAK	S75	1.58838	0.993702	SIMPLEX	P63045	Vesicle-associated membrane protein 2 (VAMP-2) (Synaptobrevin-2)	1	NA	Yes	Not GPI-Anchored	calcium ion regulated exocytosis [GO:0017156]; cellular response to insulin stimulus [GO:0032869]; eosinophil degranulation [GO:0043308]; exocytic insertion of neurotransmitter receptor to postsynaptic membrane [GO:0098967]; Golgi to plasma membrane protein transport [GO:0043001]; long-term synaptic potentiation [GO:0060291]; membrane fusion [GO:0061025]; positive regulation of intracellular prot…	cell junction [GO:0030054]; clathrin-coated vesicle [GO:0030136]; cytoplasmic vesicle [GO:0031410]; extracellular exosome [GO:0070062]; integral component of synaptic vesicle membrane [GO:0030285]; intracellular membrane-bounded organelle [GO:0043231]; intracellular organelle [GO:0043229]; membrane [GO:0016020]; neuron projection [GO:0043005]; neuron projection terminus [GO:0044306]; perinuclear …	calcium-dependent protein binding [GO:0048306]; calmodulin binding [GO:0005516]; identical protein binding [GO:0042802]; ion channel binding [GO:0044325]; myosin binding [GO:0017022]; phospholipid binding [GO:0005543]; protein complex binding [GO:0032403]; protein C-terminus binding [GO:0008022]; SNAP receptor activity [GO:0005484]; SNARE binding [GO:0000149]; syntaxin-1 binding [GO:0017075]; syn…
Vamp2	ADALQAGASQFETSAAK	S80	1.74715	1.18856	SIMPLEX	P63045	Vesicle-associated membrane protein 2 (VAMP-2) (Synaptobrevin-2)	1	NA	Yes	Not GPI-Anchored	calcium ion regulated exocytosis [GO:0017156]; cellular response to insulin stimulus [GO:0032869]; eosinophil degranulation [GO:0043308]; exocytic insertion of neurotransmitter receptor to postsynaptic membrane [GO:0098967]; Golgi to plasma membrane protein transport [GO:0043001]; long-term synaptic potentiation [GO:0060291]; membrane fusion [GO:0061025]; positive regulation of intracellular prot…	cell junction [GO:0030054]; clathrin-coated vesicle [GO:0030136]; cytoplasmic vesicle [GO:0031410]; extracellular exosome [GO:0070062]; integral component of synaptic vesicle membrane [GO:0030285]; intracellular membrane-bounded organelle [GO:0043231]; intracellular organelle [GO:0043229]; membrane [GO:0016020]; neuron projection [GO:0043005]; neuron projection terminus [GO:0044306]; perinuclear …	calcium-dependent protein binding [GO:0048306]; calmodulin binding [GO:0005516]; identical protein binding [GO:0042802]; ion channel binding [GO:0044325]; myosin binding [GO:0017022]; phospholipid binding [GO:0005543]; protein complex binding [GO:0032403]; protein C-terminus binding [GO:0008022]; SNAP receptor activity [GO:0005484]; SNARE binding [GO:0000149]; syntaxin-1 binding [GO:0017075]; syn…
Vamp2	ADALQAGASQFETSAAK	S80	1.74715	1.18856	SIMPLEX	P63045	Vesicle-associated membrane protein 2 (VAMP-2) (Synaptobrevin-2)	1	NA	Yes	Not GPI-Anchored	calcium ion regulated exocytosis [GO:0017156]; cellular response to insulin stimulus [GO:0032869]; eosinophil degranulation [GO:0043308]; exocytic insertion of neurotransmitter receptor to postsynaptic membrane [GO:0098967]; Golgi to plasma membrane protein transport [GO:0043001]; long-term synaptic potentiation [GO:0060291]; membrane fusion [GO:0061025]; positive regulation of intracellular prot…	cell junction [GO:0030054]; clathrin-coated vesicle [GO:0030136]; cytoplasmic vesicle [GO:0031410]; extracellular exosome [GO:0070062]; integral component of synaptic vesicle membrane [GO:0030285]; intracellular membrane-bounded organelle [GO:0043231]; intracellular organelle [GO:0043229]; membrane [GO:0016020]; neuron projection [GO:0043005]; neuron projection terminus [GO:0044306]; perinuclear …	calcium-dependent protein binding [GO:0048306]; calmodulin binding [GO:0005516]; identical protein binding [GO:0042802]; ion channel binding [GO:0044325]; myosin binding [GO:0017022]; phospholipid binding [GO:0005543]; protein complex binding [GO:0032403]; protein C-terminus binding [GO:0008022]; SNAP receptor activity [GO:0005484]; SNARE binding [GO:0000149]; syntaxin-1 binding [GO:0017075]; syn…
Vamp2	ADALQAGASQFETSAAK	S80	1.74715	1.18856	SIMPLEX	P63045	Vesicle-associated membrane protein 2 (VAMP-2) (Synaptobrevin-2)	1	NA	Yes	Not GPI-Anchored	calcium ion regulated exocytosis [GO:0017156]; cellular response to insulin stimulus [GO:0032869]; eosinophil degranulation [GO:0043308]; exocytic insertion of neurotransmitter receptor to postsynaptic membrane [GO:0098967]; Golgi to plasma membrane protein transport [GO:0043001]; long-term synaptic potentiation [GO:0060291]; membrane fusion [GO:0061025]; positive regulation of intracellular prot…	cell junction [GO:0030054]; clathrin-coated vesicle [GO:0030136]; cytoplasmic vesicle [GO:0031410]; extracellular exosome [GO:0070062]; integral component of synaptic vesicle membrane [GO:0030285]; intracellular membrane-bounded organelle [GO:0043231]; intracellular organelle [GO:0043229]; membrane [GO:0016020]; neuron projection [GO:0043005]; neuron projection terminus [GO:0044306]; perinuclear …	calcium-dependent protein binding [GO:0048306]; calmodulin binding [GO:0005516]; identical protein binding [GO:0042802]; ion channel binding [GO:0044325]; myosin binding [GO:0017022]; phospholipid binding [GO:0005543]; protein complex binding [GO:0032403]; protein C-terminus binding [GO:0008022]; SNAP receptor activity [GO:0005484]; SNARE binding [GO:0000149]; syntaxin-1 binding [GO:0017075]; syn…
Vamp2	ADALQAGASQFETSAAK	S80	1.74715	1.18856	SIMPLEX	P63045	Vesicle-associated membrane protein 2 (VAMP-2) (Synaptobrevin-2)	1	NA	Yes	Not GPI-Anchored	calcium ion regulated exocytosis [GO:0017156]; cellular response to insulin stimulus [GO:0032869]; eosinophil degranulation [GO:0043308]; exocytic insertion of neurotransmitter receptor to postsynaptic membrane [GO:0098967]; Golgi to plasma membrane protein transport [GO:0043001]; long-term synaptic potentiation [GO:0060291]; membrane fusion [GO:0061025]; positive regulation of intracellular prot…	cell junction [GO:0030054]; clathrin-coated vesicle [GO:0030136]; cytoplasmic vesicle [GO:0031410]; extracellular exosome [GO:0070062]; integral component of synaptic vesicle membrane [GO:0030285]; intracellular membrane-bounded organelle [GO:0043231]; intracellular organelle [GO:0043229]; membrane [GO:0016020]; neuron projection [GO:0043005]; neuron projection terminus [GO:0044306]; perinuclear …	calcium-dependent protein binding [GO:0048306]; calmodulin binding [GO:0005516]; identical protein binding [GO:0042802]; ion channel binding [GO:0044325]; myosin binding [GO:0017022]; phospholipid binding [GO:0005543]; protein complex binding [GO:0032403]; protein C-terminus binding [GO:0008022]; SNAP receptor activity [GO:0005484]; SNARE binding [GO:0000149]; syntaxin-1 binding [GO:0017075]; syn…
Vamp2	ADALQAGASQFETSAAK	S80	1.74715	1.18856	SIMPLEX	P63045	Vesicle-associated membrane protein 2 (VAMP-2) (Synaptobrevin-2)	1	NA	Yes	Not GPI-Anchored	calcium ion regulated exocytosis [GO:0017156]; cellular response to insulin stimulus [GO:0032869]; eosinophil degranulation [GO:0043308]; exocytic insertion of neurotransmitter receptor to postsynaptic membrane [GO:0098967]; Golgi to plasma membrane protein transport [GO:0043001]; long-term synaptic potentiation [GO:0060291]; membrane fusion [GO:0061025]; positive regulation of intracellular prot…	cell junction [GO:0030054]; clathrin-coated vesicle [GO:0030136]; cytoplasmic vesicle [GO:0031410]; extracellular exosome [GO:0070062]; integral component of synaptic vesicle membrane [GO:0030285]; intracellular membrane-bounded organelle [GO:0043231]; intracellular organelle [GO:0043229]; membrane [GO:0016020]; neuron projection [GO:0043005]; neuron projection terminus [GO:0044306]; perinuclear …	calcium-dependent protein binding [GO:0048306]; calmodulin binding [GO:0005516]; identical protein binding [GO:0042802]; ion channel binding [GO:0044325]; myosin binding [GO:0017022]; phospholipid binding [GO:0005543]; protein complex binding [GO:0032403]; protein C-terminus binding [GO:0008022]; SNAP receptor activity [GO:0005484]; SNARE binding [GO:0000149]; syntaxin-1 binding [GO:0017075]; syn…
Vamp2	ADALQAGASQFETSAAK	S80	1.74715	1.18856	SIMPLEX	P63045	Vesicle-associated membrane protein 2 (VAMP-2) (Synaptobrevin-2)	1	NA	Yes	Not GPI-Anchored	calcium ion regulated exocytosis [GO:0017156]; cellular response to insulin stimulus [GO:0032869]; eosinophil degranulation [GO:0043308]; exocytic insertion of neurotransmitter receptor to postsynaptic membrane [GO:0098967]; Golgi to plasma membrane protein transport [GO:0043001]; long-term synaptic potentiation [GO:0060291]; membrane fusion [GO:0061025]; positive regulation of intracellular prot…	cell junction [GO:0030054]; clathrin-coated vesicle [GO:0030136]; cytoplasmic vesicle [GO:0031410]; extracellular exosome [GO:0070062]; integral component of synaptic vesicle membrane [GO:0030285]; intracellular membrane-bounded organelle [GO:0043231]; intracellular organelle [GO:0043229]; membrane [GO:0016020]; neuron projection [GO:0043005]; neuron projection terminus [GO:0044306]; perinuclear …	calcium-dependent protein binding [GO:0048306]; calmodulin binding [GO:0005516]; identical protein binding [GO:0042802]; ion channel binding [GO:0044325]; myosin binding [GO:0017022]; phospholipid binding [GO:0005543]; protein complex binding [GO:0032403]; protein C-terminus binding [GO:0008022]; SNAP receptor activity [GO:0005484]; SNARE binding [GO:0000149]; syntaxin-1 binding [GO:0017075]; syn…
Vamp2	ADALQAGASQFETSAAK	S80	1.74715	1.18856	SIMPLEX	P63045	Vesicle-associated membrane protein 2 (VAMP-2) (Synaptobrevin-2)	1	NA	Yes	Not GPI-Anchored	calcium ion regulated exocytosis [GO:0017156]; cellular response to insulin stimulus [GO:0032869]; eosinophil degranulation [GO:0043308]; exocytic insertion of neurotransmitter receptor to postsynaptic membrane [GO:0098967]; Golgi to plasma membrane protein transport [GO:0043001]; long-term synaptic potentiation [GO:0060291]; membrane fusion [GO:0061025]; positive regulation of intracellular prot…	cell junction [GO:0030054]; clathrin-coated vesicle [GO:0030136]; cytoplasmic vesicle [GO:0031410]; extracellular exosome [GO:0070062]; integral component of synaptic vesicle membrane [GO:0030285]; intracellular membrane-bounded organelle [GO:0043231]; intracellular organelle [GO:0043229]; membrane [GO:0016020]; neuron projection [GO:0043005]; neuron projection terminus [GO:0044306]; perinuclear …	calcium-dependent protein binding [GO:0048306]; calmodulin binding [GO:0005516]; identical protein binding [GO:0042802]; ion channel binding [GO:0044325]; myosin binding [GO:0017022]; phospholipid binding [GO:0005543]; protein complex binding [GO:0032403]; protein C-terminus binding [GO:0008022]; SNAP receptor activity [GO:0005484]; SNARE binding [GO:0000149]; syntaxin-1 binding [GO:0017075]; syn…
Vamp2	ADALQAGASQFETSAAK	S80	1.74715	1.18856	SIMPLEX	P63045	Vesicle-associated membrane protein 2 (VAMP-2) (Synaptobrevin-2)	1	NA	Yes	Not GPI-Anchored	calcium ion regulated exocytosis [GO:0017156]; cellular response to insulin stimulus [GO:0032869]; eosinophil degranulation [GO:0043308]; exocytic insertion of neurotransmitter receptor to postsynaptic membrane [GO:0098967]; Golgi to plasma membrane protein transport [GO:0043001]; long-term synaptic potentiation [GO:0060291]; membrane fusion [GO:0061025]; positive regulation of intracellular prot…	cell junction [GO:0030054]; clathrin-coated vesicle [GO:0030136]; cytoplasmic vesicle [GO:0031410]; extracellular exosome [GO:0070062]; integral component of synaptic vesicle membrane [GO:0030285]; intracellular membrane-bounded organelle [GO:0043231]; intracellular organelle [GO:0043229]; membrane [GO:0016020]; neuron projection [GO:0043005]; neuron projection terminus [GO:0044306]; perinuclear …	calcium-dependent protein binding [GO:0048306]; calmodulin binding [GO:0005516]; identical protein binding [GO:0042802]; ion channel binding [GO:0044325]; myosin binding [GO:0017022]; phospholipid binding [GO:0005543]; protein complex binding [GO:0032403]; protein C-terminus binding [GO:0008022]; SNAP receptor activity [GO:0005484]; SNARE binding [GO:0000149]; syntaxin-1 binding [GO:0017075]; syn…
Vamp2	ADALQAGASQFETSAAK	S80	1.74715	1.18856	SIMPLEX	P63045	Vesicle-associated membrane protein 2 (VAMP-2) (Synaptobrevin-2)	1	NA	Yes	Not GPI-Anchored	calcium ion regulated exocytosis [GO:0017156]; cellular response to insulin stimulus [GO:0032869]; eosinophil degranulation [GO:0043308]; exocytic insertion of neurotransmitter receptor to postsynaptic membrane [GO:0098967]; Golgi to plasma membrane protein transport [GO:0043001]; long-term synaptic potentiation [GO:0060291]; membrane fusion [GO:0061025]; positive regulation of intracellular prot…	cell junction [GO:0030054]; clathrin-coated vesicle [GO:0030136]; cytoplasmic vesicle [GO:0031410]; extracellular exosome [GO:0070062]; integral component of synaptic vesicle membrane [GO:0030285]; intracellular membrane-bounded organelle [GO:0043231]; intracellular organelle [GO:0043229]; membrane [GO:0016020]; neuron projection [GO:0043005]; neuron projection terminus [GO:0044306]; perinuclear …	calcium-dependent protein binding [GO:0048306]; calmodulin binding [GO:0005516]; identical protein binding [GO:0042802]; ion channel binding [GO:0044325]; myosin binding [GO:0017022]; phospholipid binding [GO:0005543]; protein complex binding [GO:0032403]; protein C-terminus binding [GO:0008022]; SNAP receptor activity [GO:0005484]; SNARE binding [GO:0000149]; syntaxin-1 binding [GO:0017075]; syn…
Vamp2	ADALQAGASQFETSAAK	S80	1.74715	1.18856	SIMPLEX	P63045	Vesicle-associated membrane protein 2 (VAMP-2) (Synaptobrevin-2)	1	NA	Yes	Not GPI-Anchored	calcium ion regulated exocytosis [GO:0017156]; cellular response to insulin stimulus [GO:0032869]; eosinophil degranulation [GO:0043308]; exocytic insertion of neurotransmitter receptor to postsynaptic membrane [GO:0098967]; Golgi to plasma membrane protein transport [GO:0043001]; long-term synaptic potentiation [GO:0060291]; membrane fusion [GO:0061025]; positive regulation of intracellular prot…	cell junction [GO:0030054]; clathrin-coated vesicle [GO:0030136]; cytoplasmic vesicle [GO:0031410]; extracellular exosome [GO:0070062]; integral component of synaptic vesicle membrane [GO:0030285]; intracellular membrane-bounded organelle [GO:0043231]; intracellular organelle [GO:0043229]; membrane [GO:0016020]; neuron projection [GO:0043005]; neuron projection terminus [GO:0044306]; perinuclear …	calcium-dependent protein binding [GO:0048306]; calmodulin binding [GO:0005516]; identical protein binding [GO:0042802]; ion channel binding [GO:0044325]; myosin binding [GO:0017022]; phospholipid binding [GO:0005543]; protein complex binding [GO:0032403]; protein C-terminus binding [GO:0008022]; SNAP receptor activity [GO:0005484]; SNARE binding [GO:0000149]; syntaxin-1 binding [GO:0017075]; syn…
Vamp2	DQKLSELDDRADALQAGASQFETSAAK	S61	1.33068	0.86364	SIMPLEX	P63045	Vesicle-associated membrane protein 2 (VAMP-2) (Synaptobrevin-2)	1	NA	Yes	Not GPI-Anchored	calcium ion regulated exocytosis [GO:0017156]; cellular response to insulin stimulus [GO:0032869]; eosinophil degranulation [GO:0043308]; exocytic insertion of neurotransmitter receptor to postsynaptic membrane [GO:0098967]; Golgi to plasma membrane protein transport [GO:0043001]; long-term synaptic potentiation [GO:0060291]; membrane fusion [GO:0061025]; positive regulation of intracellular prot…	cell junction [GO:0030054]; clathrin-coated vesicle [GO:0030136]; cytoplasmic vesicle [GO:0031410]; extracellular exosome [GO:0070062]; integral component of synaptic vesicle membrane [GO:0030285]; intracellular membrane-bounded organelle [GO:0043231]; intracellular organelle [GO:0043229]; membrane [GO:0016020]; neuron projection [GO:0043005]; neuron projection terminus [GO:0044306]; perinuclear …	calcium-dependent protein binding [GO:0048306]; calmodulin binding [GO:0005516]; identical protein binding [GO:0042802]; ion channel binding [GO:0044325]; myosin binding [GO:0017022]; phospholipid binding [GO:0005543]; protein complex binding [GO:0032403]; protein C-terminus binding [GO:0008022]; SNAP receptor activity [GO:0005484]; SNARE binding [GO:0000149]; syntaxin-1 binding [GO:0017075]; syn…
Vamp2	DQKLSELDDRADALQAGASQFETSAAK	S61	1.33068	0.86364	SIMPLEX	P63045	Vesicle-associated membrane protein 2 (VAMP-2) (Synaptobrevin-2)	1	NA	Yes	Not GPI-Anchored	calcium ion regulated exocytosis [GO:0017156]; cellular response to insulin stimulus [GO:0032869]; eosinophil degranulation [GO:0043308]; exocytic insertion of neurotransmitter receptor to postsynaptic membrane [GO:0098967]; Golgi to plasma membrane protein transport [GO:0043001]; long-term synaptic potentiation [GO:0060291]; membrane fusion [GO:0061025]; positive regulation of intracellular prot…	cell junction [GO:0030054]; clathrin-coated vesicle [GO:0030136]; cytoplasmic vesicle [GO:0031410]; extracellular exosome [GO:0070062]; integral component of synaptic vesicle membrane [GO:0030285]; intracellular membrane-bounded organelle [GO:0043231]; intracellular organelle [GO:0043229]; membrane [GO:0016020]; neuron projection [GO:0043005]; neuron projection terminus [GO:0044306]; perinuclear …	calcium-dependent protein binding [GO:0048306]; calmodulin binding [GO:0005516]; identical protein binding [GO:0042802]; ion channel binding [GO:0044325]; myosin binding [GO:0017022]; phospholipid binding [GO:0005543]; protein complex binding [GO:0032403]; protein C-terminus binding [GO:0008022]; SNAP receptor activity [GO:0005484]; SNARE binding [GO:0000149]; syntaxin-1 binding [GO:0017075]; syn…
Vamp2	DQKLSELDDRADALQAGASQFETSAAK	S61	1.33068	0.86364	SIMPLEX	P63045	Vesicle-associated membrane protein 2 (VAMP-2) (Synaptobrevin-2)	1	NA	Yes	Not GPI-Anchored	calcium ion regulated exocytosis [GO:0017156]; cellular response to insulin stimulus [GO:0032869]; eosinophil degranulation [GO:0043308]; exocytic insertion of neurotransmitter receptor to postsynaptic membrane [GO:0098967]; Golgi to plasma membrane protein transport [GO:0043001]; long-term synaptic potentiation [GO:0060291]; membrane fusion [GO:0061025]; positive regulation of intracellular prot…	cell junction [GO:0030054]; clathrin-coated vesicle [GO:0030136]; cytoplasmic vesicle [GO:0031410]; extracellular exosome [GO:0070062]; integral component of synaptic vesicle membrane [GO:0030285]; intracellular membrane-bounded organelle [GO:0043231]; intracellular organelle [GO:0043229]; membrane [GO:0016020]; neuron projection [GO:0043005]; neuron projection terminus [GO:0044306]; perinuclear …	calcium-dependent protein binding [GO:0048306]; calmodulin binding [GO:0005516]; identical protein binding [GO:0042802]; ion channel binding [GO:0044325]; myosin binding [GO:0017022]; phospholipid binding [GO:0005543]; protein complex binding [GO:0032403]; protein C-terminus binding [GO:0008022]; SNAP receptor activity [GO:0005484]; SNARE binding [GO:0000149]; syntaxin-1 binding [GO:0017075]; syn…
Vamp2	DQKLSELDDRADALQAGASQFETSAAK	S61	1.33068	0.86364	SIMPLEX	P63045	Vesicle-associated membrane protein 2 (VAMP-2) (Synaptobrevin-2)	1	NA	Yes	Not GPI-Anchored	calcium ion regulated exocytosis [GO:0017156]; cellular response to insulin stimulus [GO:0032869]; eosinophil degranulation [GO:0043308]; exocytic insertion of neurotransmitter receptor to postsynaptic membrane [GO:0098967]; Golgi to plasma membrane protein transport [GO:0043001]; long-term synaptic potentiation [GO:0060291]; membrane fusion [GO:0061025]; positive regulation of intracellular prot…	cell junction [GO:0030054]; clathrin-coated vesicle [GO:0030136]; cytoplasmic vesicle [GO:0031410]; extracellular exosome [GO:0070062]; integral component of synaptic vesicle membrane [GO:0030285]; intracellular membrane-bounded organelle [GO:0043231]; intracellular organelle [GO:0043229]; membrane [GO:0016020]; neuron projection [GO:0043005]; neuron projection terminus [GO:0044306]; perinuclear …	calcium-dependent protein binding [GO:0048306]; calmodulin binding [GO:0005516]; identical protein binding [GO:0042802]; ion channel binding [GO:0044325]; myosin binding [GO:0017022]; phospholipid binding [GO:0005543]; protein complex binding [GO:0032403]; protein C-terminus binding [GO:0008022]; SNAP receptor activity [GO:0005484]; SNARE binding [GO:0000149]; syntaxin-1 binding [GO:0017075]; syn…
Vamp2	DQKLSELDDRADALQAGASQFETSAAK	S61	1.33068	0.86364	SIMPLEX	P63045	Vesicle-associated membrane protein 2 (VAMP-2) (Synaptobrevin-2)	1	NA	Yes	Not GPI-Anchored	calcium ion regulated exocytosis [GO:0017156]; cellular response to insulin stimulus [GO:0032869]; eosinophil degranulation [GO:0043308]; exocytic insertion of neurotransmitter receptor to postsynaptic membrane [GO:0098967]; Golgi to plasma membrane protein transport [GO:0043001]; long-term synaptic potentiation [GO:0060291]; membrane fusion [GO:0061025]; positive regulation of intracellular prot…	cell junction [GO:0030054]; clathrin-coated vesicle [GO:0030136]; cytoplasmic vesicle [GO:0031410]; extracellular exosome [GO:0070062]; integral component of synaptic vesicle membrane [GO:0030285]; intracellular membrane-bounded organelle [GO:0043231]; intracellular organelle [GO:0043229]; membrane [GO:0016020]; neuron projection [GO:0043005]; neuron projection terminus [GO:0044306]; perinuclear …	calcium-dependent protein binding [GO:0048306]; calmodulin binding [GO:0005516]; identical protein binding [GO:0042802]; ion channel binding [GO:0044325]; myosin binding [GO:0017022]; phospholipid binding [GO:0005543]; protein complex binding [GO:0032403]; protein C-terminus binding [GO:0008022]; SNAP receptor activity [GO:0005484]; SNARE binding [GO:0000149]; syntaxin-1 binding [GO:0017075]; syn…
Vamp2	DQKLSELDDRADALQAGASQFETSAAK	S61	1.33068	0.86364	SIMPLEX	P63045	Vesicle-associated membrane protein 2 (VAMP-2) (Synaptobrevin-2)	1	NA	Yes	Not GPI-Anchored	calcium ion regulated exocytosis [GO:0017156]; cellular response to insulin stimulus [GO:0032869]; eosinophil degranulation [GO:0043308]; exocytic insertion of neurotransmitter receptor to postsynaptic membrane [GO:0098967]; Golgi to plasma membrane protein transport [GO:0043001]; long-term synaptic potentiation [GO:0060291]; membrane fusion [GO:0061025]; positive regulation of intracellular prot…	cell junction [GO:0030054]; clathrin-coated vesicle [GO:0030136]; cytoplasmic vesicle [GO:0031410]; extracellular exosome [GO:0070062]; integral component of synaptic vesicle membrane [GO:0030285]; intracellular membrane-bounded organelle [GO:0043231]; intracellular organelle [GO:0043229]; membrane [GO:0016020]; neuron projection [GO:0043005]; neuron projection terminus [GO:0044306]; perinuclear …	calcium-dependent protein binding [GO:0048306]; calmodulin binding [GO:0005516]; identical protein binding [GO:0042802]; ion channel binding [GO:0044325]; myosin binding [GO:0017022]; phospholipid binding [GO:0005543]; protein complex binding [GO:0032403]; protein C-terminus binding [GO:0008022]; SNAP receptor activity [GO:0005484]; SNARE binding [GO:0000149]; syntaxin-1 binding [GO:0017075]; syn…
Vamp2	DQKLSELDDRADALQAGASQFETSAAK	S61	1.33068	0.86364	SIMPLEX	P63045	Vesicle-associated membrane protein 2 (VAMP-2) (Synaptobrevin-2)	1	NA	Yes	Not GPI-Anchored	calcium ion regulated exocytosis [GO:0017156]; cellular response to insulin stimulus [GO:0032869]; eosinophil degranulation [GO:0043308]; exocytic insertion of neurotransmitter receptor to postsynaptic membrane [GO:0098967]; Golgi to plasma membrane protein transport [GO:0043001]; long-term synaptic potentiation [GO:0060291]; membrane fusion [GO:0061025]; positive regulation of intracellular prot…	cell junction [GO:0030054]; clathrin-coated vesicle [GO:0030136]; cytoplasmic vesicle [GO:0031410]; extracellular exosome [GO:0070062]; integral component of synaptic vesicle membrane [GO:0030285]; intracellular membrane-bounded organelle [GO:0043231]; intracellular organelle [GO:0043229]; membrane [GO:0016020]; neuron projection [GO:0043005]; neuron projection terminus [GO:0044306]; perinuclear …	calcium-dependent protein binding [GO:0048306]; calmodulin binding [GO:0005516]; identical protein binding [GO:0042802]; ion channel binding [GO:0044325]; myosin binding [GO:0017022]; phospholipid binding [GO:0005543]; protein complex binding [GO:0032403]; protein C-terminus binding [GO:0008022]; SNAP receptor activity [GO:0005484]; SNARE binding [GO:0000149]; syntaxin-1 binding [GO:0017075]; syn…
Vamp2	DQKLSELDDRADALQAGASQFETSAAK	S61	1.33068	0.86364	SIMPLEX	P63045	Vesicle-associated membrane protein 2 (VAMP-2) (Synaptobrevin-2)	1	NA	Yes	Not GPI-Anchored	calcium ion regulated exocytosis [GO:0017156]; cellular response to insulin stimulus [GO:0032869]; eosinophil degranulation [GO:0043308]; exocytic insertion of neurotransmitter receptor to postsynaptic membrane [GO:0098967]; Golgi to plasma membrane protein transport [GO:0043001]; long-term synaptic potentiation [GO:0060291]; membrane fusion [GO:0061025]; positive regulation of intracellular prot…	cell junction [GO:0030054]; clathrin-coated vesicle [GO:0030136]; cytoplasmic vesicle [GO:0031410]; extracellular exosome [GO:0070062]; integral component of synaptic vesicle membrane [GO:0030285]; intracellular membrane-bounded organelle [GO:0043231]; intracellular organelle [GO:0043229]; membrane [GO:0016020]; neuron projection [GO:0043005]; neuron projection terminus [GO:0044306]; perinuclear …	calcium-dependent protein binding [GO:0048306]; calmodulin binding [GO:0005516]; identical protein binding [GO:0042802]; ion channel binding [GO:0044325]; myosin binding [GO:0017022]; phospholipid binding [GO:0005543]; protein complex binding [GO:0032403]; protein C-terminus binding [GO:0008022]; SNAP receptor activity [GO:0005484]; SNARE binding [GO:0000149]; syntaxin-1 binding [GO:0017075]; syn…
Vamp2	DQKLSELDDRADALQAGASQFETSAAK	S61	1.33068	0.86364	SIMPLEX	P63045	Vesicle-associated membrane protein 2 (VAMP-2) (Synaptobrevin-2)	1	NA	Yes	Not GPI-Anchored	calcium ion regulated exocytosis [GO:0017156]; cellular response to insulin stimulus [GO:0032869]; eosinophil degranulation [GO:0043308]; exocytic insertion of neurotransmitter receptor to postsynaptic membrane [GO:0098967]; Golgi to plasma membrane protein transport [GO:0043001]; long-term synaptic potentiation [GO:0060291]; membrane fusion [GO:0061025]; positive regulation of intracellular prot…	cell junction [GO:0030054]; clathrin-coated vesicle [GO:0030136]; cytoplasmic vesicle [GO:0031410]; extracellular exosome [GO:0070062]; integral component of synaptic vesicle membrane [GO:0030285]; intracellular membrane-bounded organelle [GO:0043231]; intracellular organelle [GO:0043229]; membrane [GO:0016020]; neuron projection [GO:0043005]; neuron projection terminus [GO:0044306]; perinuclear …	calcium-dependent protein binding [GO:0048306]; calmodulin binding [GO:0005516]; identical protein binding [GO:0042802]; ion channel binding [GO:0044325]; myosin binding [GO:0017022]; phospholipid binding [GO:0005543]; protein complex binding [GO:0032403]; protein C-terminus binding [GO:0008022]; SNAP receptor activity [GO:0005484]; SNARE binding [GO:0000149]; syntaxin-1 binding [GO:0017075]; syn…
Vamp2	DQKLSELDDRADALQAGASQFETSAAK	S61	1.33068	0.86364	SIMPLEX	P63045	Vesicle-associated membrane protein 2 (VAMP-2) (Synaptobrevin-2)	1	NA	Yes	Not GPI-Anchored	calcium ion regulated exocytosis [GO:0017156]; cellular response to insulin stimulus [GO:0032869]; eosinophil degranulation [GO:0043308]; exocytic insertion of neurotransmitter receptor to postsynaptic membrane [GO:0098967]; Golgi to plasma membrane protein transport [GO:0043001]; long-term synaptic potentiation [GO:0060291]; membrane fusion [GO:0061025]; positive regulation of intracellular prot…	cell junction [GO:0030054]; clathrin-coated vesicle [GO:0030136]; cytoplasmic vesicle [GO:0031410]; extracellular exosome [GO:0070062]; integral component of synaptic vesicle membrane [GO:0030285]; intracellular membrane-bounded organelle [GO:0043231]; intracellular organelle [GO:0043229]; membrane [GO:0016020]; neuron projection [GO:0043005]; neuron projection terminus [GO:0044306]; perinuclear …	calcium-dependent protein binding [GO:0048306]; calmodulin binding [GO:0005516]; identical protein binding [GO:0042802]; ion channel binding [GO:0044325]; myosin binding [GO:0017022]; phospholipid binding [GO:0005543]; protein complex binding [GO:0032403]; protein C-terminus binding [GO:0008022]; SNAP receptor activity [GO:0005484]; SNARE binding [GO:0000149]; syntaxin-1 binding [GO:0017075]; syn…
Vamp2	DQKLSELDDRADALQAGASQFETSAAK	S75	1.32148	0.98378	SIMPLEX	P63045	Vesicle-associated membrane protein 2 (VAMP-2) (Synaptobrevin-2)	1	NA	Yes	Not GPI-Anchored	calcium ion regulated exocytosis [GO:0017156]; cellular response to insulin stimulus [GO:0032869]; eosinophil degranulation [GO:0043308]; exocytic insertion of neurotransmitter receptor to postsynaptic membrane [GO:0098967]; Golgi to plasma membrane protein transport [GO:0043001]; long-term synaptic potentiation [GO:0060291]; membrane fusion [GO:0061025]; positive regulation of intracellular prot…	cell junction [GO:0030054]; clathrin-coated vesicle [GO:0030136]; cytoplasmic vesicle [GO:0031410]; extracellular exosome [GO:0070062]; integral component of synaptic vesicle membrane [GO:0030285]; intracellular membrane-bounded organelle [GO:0043231]; intracellular organelle [GO:0043229]; membrane [GO:0016020]; neuron projection [GO:0043005]; neuron projection terminus [GO:0044306]; perinuclear …	calcium-dependent protein binding [GO:0048306]; calmodulin binding [GO:0005516]; identical protein binding [GO:0042802]; ion channel binding [GO:0044325]; myosin binding [GO:0017022]; phospholipid binding [GO:0005543]; protein complex binding [GO:0032403]; protein C-terminus binding [GO:0008022]; SNAP receptor activity [GO:0005484]; SNARE binding [GO:0000149]; syntaxin-1 binding [GO:0017075]; syn…
Vamp2	DQKLSELDDRADALQAGASQFETSAAK	S75	1.32148	0.98378	SIMPLEX	P63045	Vesicle-associated membrane protein 2 (VAMP-2) (Synaptobrevin-2)	1	NA	Yes	Not GPI-Anchored	calcium ion regulated exocytosis [GO:0017156]; cellular response to insulin stimulus [GO:0032869]; eosinophil degranulation [GO:0043308]; exocytic insertion of neurotransmitter receptor to postsynaptic membrane [GO:0098967]; Golgi to plasma membrane protein transport [GO:0043001]; long-term synaptic potentiation [GO:0060291]; membrane fusion [GO:0061025]; positive regulation of intracellular prot…	cell junction [GO:0030054]; clathrin-coated vesicle [GO:0030136]; cytoplasmic vesicle [GO:0031410]; extracellular exosome [GO:0070062]; integral component of synaptic vesicle membrane [GO:0030285]; intracellular membrane-bounded organelle [GO:0043231]; intracellular organelle [GO:0043229]; membrane [GO:0016020]; neuron projection [GO:0043005]; neuron projection terminus [GO:0044306]; perinuclear …	calcium-dependent protein binding [GO:0048306]; calmodulin binding [GO:0005516]; identical protein binding [GO:0042802]; ion channel binding [GO:0044325]; myosin binding [GO:0017022]; phospholipid binding [GO:0005543]; protein complex binding [GO:0032403]; protein C-terminus binding [GO:0008022]; SNAP receptor activity [GO:0005484]; SNARE binding [GO:0000149]; syntaxin-1 binding [GO:0017075]; syn…
Vamp2	DQKLSELDDRADALQAGASQFETSAAK	S75	1.32148	0.98378	SIMPLEX	P63045	Vesicle-associated membrane protein 2 (VAMP-2) (Synaptobrevin-2)	1	NA	Yes	Not GPI-Anchored	calcium ion regulated exocytosis [GO:0017156]; cellular response to insulin stimulus [GO:0032869]; eosinophil degranulation [GO:0043308]; exocytic insertion of neurotransmitter receptor to postsynaptic membrane [GO:0098967]; Golgi to plasma membrane protein transport [GO:0043001]; long-term synaptic potentiation [GO:0060291]; membrane fusion [GO:0061025]; positive regulation of intracellular prot…	cell junction [GO:0030054]; clathrin-coated vesicle [GO:0030136]; cytoplasmic vesicle [GO:0031410]; extracellular exosome [GO:0070062]; integral component of synaptic vesicle membrane [GO:0030285]; intracellular membrane-bounded organelle [GO:0043231]; intracellular organelle [GO:0043229]; membrane [GO:0016020]; neuron projection [GO:0043005]; neuron projection terminus [GO:0044306]; perinuclear …	calcium-dependent protein binding [GO:0048306]; calmodulin binding [GO:0005516]; identical protein binding [GO:0042802]; ion channel binding [GO:0044325]; myosin binding [GO:0017022]; phospholipid binding [GO:0005543]; protein complex binding [GO:0032403]; protein C-terminus binding [GO:0008022]; SNAP receptor activity [GO:0005484]; SNARE binding [GO:0000149]; syntaxin-1 binding [GO:0017075]; syn…
Vamp2	DQKLSELDDRADALQAGASQFETSAAK	S75	1.32148	0.98378	SIMPLEX	P63045	Vesicle-associated membrane protein 2 (VAMP-2) (Synaptobrevin-2)	1	NA	Yes	Not GPI-Anchored	calcium ion regulated exocytosis [GO:0017156]; cellular response to insulin stimulus [GO:0032869]; eosinophil degranulation [GO:0043308]; exocytic insertion of neurotransmitter receptor to postsynaptic membrane [GO:0098967]; Golgi to plasma membrane protein transport [GO:0043001]; long-term synaptic potentiation [GO:0060291]; membrane fusion [GO:0061025]; positive regulation of intracellular prot…	cell junction [GO:0030054]; clathrin-coated vesicle [GO:0030136]; cytoplasmic vesicle [GO:0031410]; extracellular exosome [GO:0070062]; integral component of synaptic vesicle membrane [GO:0030285]; intracellular membrane-bounded organelle [GO:0043231]; intracellular organelle [GO:0043229]; membrane [GO:0016020]; neuron projection [GO:0043005]; neuron projection terminus [GO:0044306]; perinuclear …	calcium-dependent protein binding [GO:0048306]; calmodulin binding [GO:0005516]; identical protein binding [GO:0042802]; ion channel binding [GO:0044325]; myosin binding [GO:0017022]; phospholipid binding [GO:0005543]; protein complex binding [GO:0032403]; protein C-terminus binding [GO:0008022]; SNAP receptor activity [GO:0005484]; SNARE binding [GO:0000149]; syntaxin-1 binding [GO:0017075]; syn…
Vamp2	DQKLSELDDRADALQAGASQFETSAAK	S75	1.32148	0.98378	SIMPLEX	P63045	Vesicle-associated membrane protein 2 (VAMP-2) (Synaptobrevin-2)	1	NA	Yes	Not GPI-Anchored	calcium ion regulated exocytosis [GO:0017156]; cellular response to insulin stimulus [GO:0032869]; eosinophil degranulation [GO:0043308]; exocytic insertion of neurotransmitter receptor to postsynaptic membrane [GO:0098967]; Golgi to plasma membrane protein transport [GO:0043001]; long-term synaptic potentiation [GO:0060291]; membrane fusion [GO:0061025]; positive regulation of intracellular prot…	cell junction [GO:0030054]; clathrin-coated vesicle [GO:0030136]; cytoplasmic vesicle [GO:0031410]; extracellular exosome [GO:0070062]; integral component of synaptic vesicle membrane [GO:0030285]; intracellular membrane-bounded organelle [GO:0043231]; intracellular organelle [GO:0043229]; membrane [GO:0016020]; neuron projection [GO:0043005]; neuron projection terminus [GO:0044306]; perinuclear …	calcium-dependent protein binding [GO:0048306]; calmodulin binding [GO:0005516]; identical protein binding [GO:0042802]; ion channel binding [GO:0044325]; myosin binding [GO:0017022]; phospholipid binding [GO:0005543]; protein complex binding [GO:0032403]; protein C-terminus binding [GO:0008022]; SNAP receptor activity [GO:0005484]; SNARE binding [GO:0000149]; syntaxin-1 binding [GO:0017075]; syn…
Vamp2	DQKLSELDDRADALQAGASQFETSAAK	S75	1.32148	0.98378	SIMPLEX	P63045	Vesicle-associated membrane protein 2 (VAMP-2) (Synaptobrevin-2)	1	NA	Yes	Not GPI-Anchored	calcium ion regulated exocytosis [GO:0017156]; cellular response to insulin stimulus [GO:0032869]; eosinophil degranulation [GO:0043308]; exocytic insertion of neurotransmitter receptor to postsynaptic membrane [GO:0098967]; Golgi to plasma membrane protein transport [GO:0043001]; long-term synaptic potentiation [GO:0060291]; membrane fusion [GO:0061025]; positive regulation of intracellular prot…	cell junction [GO:0030054]; clathrin-coated vesicle [GO:0030136]; cytoplasmic vesicle [GO:0031410]; extracellular exosome [GO:0070062]; integral component of synaptic vesicle membrane [GO:0030285]; intracellular membrane-bounded organelle [GO:0043231]; intracellular organelle [GO:0043229]; membrane [GO:0016020]; neuron projection [GO:0043005]; neuron projection terminus [GO:0044306]; perinuclear …	calcium-dependent protein binding [GO:0048306]; calmodulin binding [GO:0005516]; identical protein binding [GO:0042802]; ion channel binding [GO:0044325]; myosin binding [GO:0017022]; phospholipid binding [GO:0005543]; protein complex binding [GO:0032403]; protein C-terminus binding [GO:0008022]; SNAP receptor activity [GO:0005484]; SNARE binding [GO:0000149]; syntaxin-1 binding [GO:0017075]; syn…
Vamp2	DQKLSELDDRADALQAGASQFETSAAK	S75	1.32148	0.98378	SIMPLEX	P63045	Vesicle-associated membrane protein 2 (VAMP-2) (Synaptobrevin-2)	1	NA	Yes	Not GPI-Anchored	calcium ion regulated exocytosis [GO:0017156]; cellular response to insulin stimulus [GO:0032869]; eosinophil degranulation [GO:0043308]; exocytic insertion of neurotransmitter receptor to postsynaptic membrane [GO:0098967]; Golgi to plasma membrane protein transport [GO:0043001]; long-term synaptic potentiation [GO:0060291]; membrane fusion [GO:0061025]; positive regulation of intracellular prot…	cell junction [GO:0030054]; clathrin-coated vesicle [GO:0030136]; cytoplasmic vesicle [GO:0031410]; extracellular exosome [GO:0070062]; integral component of synaptic vesicle membrane [GO:0030285]; intracellular membrane-bounded organelle [GO:0043231]; intracellular organelle [GO:0043229]; membrane [GO:0016020]; neuron projection [GO:0043005]; neuron projection terminus [GO:0044306]; perinuclear …	calcium-dependent protein binding [GO:0048306]; calmodulin binding [GO:0005516]; identical protein binding [GO:0042802]; ion channel binding [GO:0044325]; myosin binding [GO:0017022]; phospholipid binding [GO:0005543]; protein complex binding [GO:0032403]; protein C-terminus binding [GO:0008022]; SNAP receptor activity [GO:0005484]; SNARE binding [GO:0000149]; syntaxin-1 binding [GO:0017075]; syn…
Vamp2	DQKLSELDDRADALQAGASQFETSAAK	S75	1.32148	0.98378	SIMPLEX	P63045	Vesicle-associated membrane protein 2 (VAMP-2) (Synaptobrevin-2)	1	NA	Yes	Not GPI-Anchored	calcium ion regulated exocytosis [GO:0017156]; cellular response to insulin stimulus [GO:0032869]; eosinophil degranulation [GO:0043308]; exocytic insertion of neurotransmitter receptor to postsynaptic membrane [GO:0098967]; Golgi to plasma membrane protein transport [GO:0043001]; long-term synaptic potentiation [GO:0060291]; membrane fusion [GO:0061025]; positive regulation of intracellular prot…	cell junction [GO:0030054]; clathrin-coated vesicle [GO:0030136]; cytoplasmic vesicle [GO:0031410]; extracellular exosome [GO:0070062]; integral component of synaptic vesicle membrane [GO:0030285]; intracellular membrane-bounded organelle [GO:0043231]; intracellular organelle [GO:0043229]; membrane [GO:0016020]; neuron projection [GO:0043005]; neuron projection terminus [GO:0044306]; perinuclear …	calcium-dependent protein binding [GO:0048306]; calmodulin binding [GO:0005516]; identical protein binding [GO:0042802]; ion channel binding [GO:0044325]; myosin binding [GO:0017022]; phospholipid binding [GO:0005543]; protein complex binding [GO:0032403]; protein C-terminus binding [GO:0008022]; SNAP receptor activity [GO:0005484]; SNARE binding [GO:0000149]; syntaxin-1 binding [GO:0017075]; syn…
Vamp2	DQKLSELDDRADALQAGASQFETSAAK	S75	1.32148	0.98378	SIMPLEX	P63045	Vesicle-associated membrane protein 2 (VAMP-2) (Synaptobrevin-2)	1	NA	Yes	Not GPI-Anchored	calcium ion regulated exocytosis [GO:0017156]; cellular response to insulin stimulus [GO:0032869]; eosinophil degranulation [GO:0043308]; exocytic insertion of neurotransmitter receptor to postsynaptic membrane [GO:0098967]; Golgi to plasma membrane protein transport [GO:0043001]; long-term synaptic potentiation [GO:0060291]; membrane fusion [GO:0061025]; positive regulation of intracellular prot…	cell junction [GO:0030054]; clathrin-coated vesicle [GO:0030136]; cytoplasmic vesicle [GO:0031410]; extracellular exosome [GO:0070062]; integral component of synaptic vesicle membrane [GO:0030285]; intracellular membrane-bounded organelle [GO:0043231]; intracellular organelle [GO:0043229]; membrane [GO:0016020]; neuron projection [GO:0043005]; neuron projection terminus [GO:0044306]; perinuclear …	calcium-dependent protein binding [GO:0048306]; calmodulin binding [GO:0005516]; identical protein binding [GO:0042802]; ion channel binding [GO:0044325]; myosin binding [GO:0017022]; phospholipid binding [GO:0005543]; protein complex binding [GO:0032403]; protein C-terminus binding [GO:0008022]; SNAP receptor activity [GO:0005484]; SNARE binding [GO:0000149]; syntaxin-1 binding [GO:0017075]; syn…
Vamp2	DQKLSELDDRADALQAGASQFETSAAK	S75	1.32148	0.98378	SIMPLEX	P63045	Vesicle-associated membrane protein 2 (VAMP-2) (Synaptobrevin-2)	1	NA	Yes	Not GPI-Anchored	calcium ion regulated exocytosis [GO:0017156]; cellular response to insulin stimulus [GO:0032869]; eosinophil degranulation [GO:0043308]; exocytic insertion of neurotransmitter receptor to postsynaptic membrane [GO:0098967]; Golgi to plasma membrane protein transport [GO:0043001]; long-term synaptic potentiation [GO:0060291]; membrane fusion [GO:0061025]; positive regulation of intracellular prot…	cell junction [GO:0030054]; clathrin-coated vesicle [GO:0030136]; cytoplasmic vesicle [GO:0031410]; extracellular exosome [GO:0070062]; integral component of synaptic vesicle membrane [GO:0030285]; intracellular membrane-bounded organelle [GO:0043231]; intracellular organelle [GO:0043229]; membrane [GO:0016020]; neuron projection [GO:0043005]; neuron projection terminus [GO:0044306]; perinuclear …	calcium-dependent protein binding [GO:0048306]; calmodulin binding [GO:0005516]; identical protein binding [GO:0042802]; ion channel binding [GO:0044325]; myosin binding [GO:0017022]; phospholipid binding [GO:0005543]; protein complex binding [GO:0032403]; protein C-terminus binding [GO:0008022]; SNAP receptor activity [GO:0005484]; SNARE binding [GO:0000149]; syntaxin-1 binding [GO:0017075]; syn…
Vamp2	DQKLSELDDRADALQAGASQFETSAAK	S61;S75	1.41341	1.01847	SIMPLEX	P63045	Vesicle-associated membrane protein 2 (VAMP-2) (Synaptobrevin-2)	1	NA	Yes	Not GPI-Anchored	calcium ion regulated exocytosis [GO:0017156]; cellular response to insulin stimulus [GO:0032869]; eosinophil degranulation [GO:0043308]; exocytic insertion of neurotransmitter receptor to postsynaptic membrane [GO:0098967]; Golgi to plasma membrane protein transport [GO:0043001]; long-term synaptic potentiation [GO:0060291]; membrane fusion [GO:0061025]; positive regulation of intracellular prot…	cell junction [GO:0030054]; clathrin-coated vesicle [GO:0030136]; cytoplasmic vesicle [GO:0031410]; extracellular exosome [GO:0070062]; integral component of synaptic vesicle membrane [GO:0030285]; intracellular membrane-bounded organelle [GO:0043231]; intracellular organelle [GO:0043229]; membrane [GO:0016020]; neuron projection [GO:0043005]; neuron projection terminus [GO:0044306]; perinuclear …	calcium-dependent protein binding [GO:0048306]; calmodulin binding [GO:0005516]; identical protein binding [GO:0042802]; ion channel binding [GO:0044325]; myosin binding [GO:0017022]; phospholipid binding [GO:0005543]; protein complex binding [GO:0032403]; protein C-terminus binding [GO:0008022]; SNAP receptor activity [GO:0005484]; SNARE binding [GO:0000149]; syntaxin-1 binding [GO:0017075]; syn…
Vamp2	DQKLSELDDRADALQAGASQFETSAAK	S61;S75	1.41341	1.01847	SIMPLEX	P63045	Vesicle-associated membrane protein 2 (VAMP-2) (Synaptobrevin-2)	1	NA	Yes	Not GPI-Anchored	calcium ion regulated exocytosis [GO:0017156]; cellular response to insulin stimulus [GO:0032869]; eosinophil degranulation [GO:0043308]; exocytic insertion of neurotransmitter receptor to postsynaptic membrane [GO:0098967]; Golgi to plasma membrane protein transport [GO:0043001]; long-term synaptic potentiation [GO:0060291]; membrane fusion [GO:0061025]; positive regulation of intracellular prot…	cell junction [GO:0030054]; clathrin-coated vesicle [GO:0030136]; cytoplasmic vesicle [GO:0031410]; extracellular exosome [GO:0070062]; integral component of synaptic vesicle membrane [GO:0030285]; intracellular membrane-bounded organelle [GO:0043231]; intracellular organelle [GO:0043229]; membrane [GO:0016020]; neuron projection [GO:0043005]; neuron projection terminus [GO:0044306]; perinuclear …	calcium-dependent protein binding [GO:0048306]; calmodulin binding [GO:0005516]; identical protein binding [GO:0042802]; ion channel binding [GO:0044325]; myosin binding [GO:0017022]; phospholipid binding [GO:0005543]; protein complex binding [GO:0032403]; protein C-terminus binding [GO:0008022]; SNAP receptor activity [GO:0005484]; SNARE binding [GO:0000149]; syntaxin-1 binding [GO:0017075]; syn…
Vamp2	DQKLSELDDRADALQAGASQFETSAAK	S61;S75	1.41341	1.01847	SIMPLEX	P63045	Vesicle-associated membrane protein 2 (VAMP-2) (Synaptobrevin-2)	1	NA	Yes	Not GPI-Anchored	calcium ion regulated exocytosis [GO:0017156]; cellular response to insulin stimulus [GO:0032869]; eosinophil degranulation [GO:0043308]; exocytic insertion of neurotransmitter receptor to postsynaptic membrane [GO:0098967]; Golgi to plasma membrane protein transport [GO:0043001]; long-term synaptic potentiation [GO:0060291]; membrane fusion [GO:0061025]; positive regulation of intracellular prot…	cell junction [GO:0030054]; clathrin-coated vesicle [GO:0030136]; cytoplasmic vesicle [GO:0031410]; extracellular exosome [GO:0070062]; integral component of synaptic vesicle membrane [GO:0030285]; intracellular membrane-bounded organelle [GO:0043231]; intracellular organelle [GO:0043229]; membrane [GO:0016020]; neuron projection [GO:0043005]; neuron projection terminus [GO:0044306]; perinuclear …	calcium-dependent protein binding [GO:0048306]; calmodulin binding [GO:0005516]; identical protein binding [GO:0042802]; ion channel binding [GO:0044325]; myosin binding [GO:0017022]; phospholipid binding [GO:0005543]; protein complex binding [GO:0032403]; protein C-terminus binding [GO:0008022]; SNAP receptor activity [GO:0005484]; SNARE binding [GO:0000149]; syntaxin-1 binding [GO:0017075]; syn…
Vamp2	DQKLSELDDRADALQAGASQFETSAAK	S61;S75	1.41341	1.01847	SIMPLEX	P63045	Vesicle-associated membrane protein 2 (VAMP-2) (Synaptobrevin-2)	1	NA	Yes	Not GPI-Anchored	calcium ion regulated exocytosis [GO:0017156]; cellular response to insulin stimulus [GO:0032869]; eosinophil degranulation [GO:0043308]; exocytic insertion of neurotransmitter receptor to postsynaptic membrane [GO:0098967]; Golgi to plasma membrane protein transport [GO:0043001]; long-term synaptic potentiation [GO:0060291]; membrane fusion [GO:0061025]; positive regulation of intracellular prot…	cell junction [GO:0030054]; clathrin-coated vesicle [GO:0030136]; cytoplasmic vesicle [GO:0031410]; extracellular exosome [GO:0070062]; integral component of synaptic vesicle membrane [GO:0030285]; intracellular membrane-bounded organelle [GO:0043231]; intracellular organelle [GO:0043229]; membrane [GO:0016020]; neuron projection [GO:0043005]; neuron projection terminus [GO:0044306]; perinuclear …	calcium-dependent protein binding [GO:0048306]; calmodulin binding [GO:0005516]; identical protein binding [GO:0042802]; ion channel binding [GO:0044325]; myosin binding [GO:0017022]; phospholipid binding [GO:0005543]; protein complex binding [GO:0032403]; protein C-terminus binding [GO:0008022]; SNAP receptor activity [GO:0005484]; SNARE binding [GO:0000149]; syntaxin-1 binding [GO:0017075]; syn…
Vamp2	DQKLSELDDRADALQAGASQFETSAAK	S61;S75	1.41341	1.01847	SIMPLEX	P63045	Vesicle-associated membrane protein 2 (VAMP-2) (Synaptobrevin-2)	1	NA	Yes	Not GPI-Anchored	calcium ion regulated exocytosis [GO:0017156]; cellular response to insulin stimulus [GO:0032869]; eosinophil degranulation [GO:0043308]; exocytic insertion of neurotransmitter receptor to postsynaptic membrane [GO:0098967]; Golgi to plasma membrane protein transport [GO:0043001]; long-term synaptic potentiation [GO:0060291]; membrane fusion [GO:0061025]; positive regulation of intracellular prot…	cell junction [GO:0030054]; clathrin-coated vesicle [GO:0030136]; cytoplasmic vesicle [GO:0031410]; extracellular exosome [GO:0070062]; integral component of synaptic vesicle membrane [GO:0030285]; intracellular membrane-bounded organelle [GO:0043231]; intracellular organelle [GO:0043229]; membrane [GO:0016020]; neuron projection [GO:0043005]; neuron projection terminus [GO:0044306]; perinuclear …	calcium-dependent protein binding [GO:0048306]; calmodulin binding [GO:0005516]; identical protein binding [GO:0042802]; ion channel binding [GO:0044325]; myosin binding [GO:0017022]; phospholipid binding [GO:0005543]; protein complex binding [GO:0032403]; protein C-terminus binding [GO:0008022]; SNAP receptor activity [GO:0005484]; SNARE binding [GO:0000149]; syntaxin-1 binding [GO:0017075]; syn…
Vamp2	DQKLSELDDRADALQAGASQFETSAAK	S61;S75	1.41341	1.01847	SIMPLEX	P63045	Vesicle-associated membrane protein 2 (VAMP-2) (Synaptobrevin-2)	1	NA	Yes	Not GPI-Anchored	calcium ion regulated exocytosis [GO:0017156]; cellular response to insulin stimulus [GO:0032869]; eosinophil degranulation [GO:0043308]; exocytic insertion of neurotransmitter receptor to postsynaptic membrane [GO:0098967]; Golgi to plasma membrane protein transport [GO:0043001]; long-term synaptic potentiation [GO:0060291]; membrane fusion [GO:0061025]; positive regulation of intracellular prot…	cell junction [GO:0030054]; clathrin-coated vesicle [GO:0030136]; cytoplasmic vesicle [GO:0031410]; extracellular exosome [GO:0070062]; integral component of synaptic vesicle membrane [GO:0030285]; intracellular membrane-bounded organelle [GO:0043231]; intracellular organelle [GO:0043229]; membrane [GO:0016020]; neuron projection [GO:0043005]; neuron projection terminus [GO:0044306]; perinuclear …	calcium-dependent protein binding [GO:0048306]; calmodulin binding [GO:0005516]; identical protein binding [GO:0042802]; ion channel binding [GO:0044325]; myosin binding [GO:0017022]; phospholipid binding [GO:0005543]; protein complex binding [GO:0032403]; protein C-terminus binding [GO:0008022]; SNAP receptor activity [GO:0005484]; SNARE binding [GO:0000149]; syntaxin-1 binding [GO:0017075]; syn…
Vamp2	DQKLSELDDRADALQAGASQFETSAAK	S61;S75	1.41341	1.01847	SIMPLEX	P63045	Vesicle-associated membrane protein 2 (VAMP-2) (Synaptobrevin-2)	1	NA	Yes	Not GPI-Anchored	calcium ion regulated exocytosis [GO:0017156]; cellular response to insulin stimulus [GO:0032869]; eosinophil degranulation [GO:0043308]; exocytic insertion of neurotransmitter receptor to postsynaptic membrane [GO:0098967]; Golgi to plasma membrane protein transport [GO:0043001]; long-term synaptic potentiation [GO:0060291]; membrane fusion [GO:0061025]; positive regulation of intracellular prot…	cell junction [GO:0030054]; clathrin-coated vesicle [GO:0030136]; cytoplasmic vesicle [GO:0031410]; extracellular exosome [GO:0070062]; integral component of synaptic vesicle membrane [GO:0030285]; intracellular membrane-bounded organelle [GO:0043231]; intracellular organelle [GO:0043229]; membrane [GO:0016020]; neuron projection [GO:0043005]; neuron projection terminus [GO:0044306]; perinuclear …	calcium-dependent protein binding [GO:0048306]; calmodulin binding [GO:0005516]; identical protein binding [GO:0042802]; ion channel binding [GO:0044325]; myosin binding [GO:0017022]; phospholipid binding [GO:0005543]; protein complex binding [GO:0032403]; protein C-terminus binding [GO:0008022]; SNAP receptor activity [GO:0005484]; SNARE binding [GO:0000149]; syntaxin-1 binding [GO:0017075]; syn…
Vamp2	DQKLSELDDRADALQAGASQFETSAAK	S61;S75	1.41341	1.01847	SIMPLEX	P63045	Vesicle-associated membrane protein 2 (VAMP-2) (Synaptobrevin-2)	1	NA	Yes	Not GPI-Anchored	calcium ion regulated exocytosis [GO:0017156]; cellular response to insulin stimulus [GO:0032869]; eosinophil degranulation [GO:0043308]; exocytic insertion of neurotransmitter receptor to postsynaptic membrane [GO:0098967]; Golgi to plasma membrane protein transport [GO:0043001]; long-term synaptic potentiation [GO:0060291]; membrane fusion [GO:0061025]; positive regulation of intracellular prot…	cell junction [GO:0030054]; clathrin-coated vesicle [GO:0030136]; cytoplasmic vesicle [GO:0031410]; extracellular exosome [GO:0070062]; integral component of synaptic vesicle membrane [GO:0030285]; intracellular membrane-bounded organelle [GO:0043231]; intracellular organelle [GO:0043229]; membrane [GO:0016020]; neuron projection [GO:0043005]; neuron projection terminus [GO:0044306]; perinuclear …	calcium-dependent protein binding [GO:0048306]; calmodulin binding [GO:0005516]; identical protein binding [GO:0042802]; ion channel binding [GO:0044325]; myosin binding [GO:0017022]; phospholipid binding [GO:0005543]; protein complex binding [GO:0032403]; protein C-terminus binding [GO:0008022]; SNAP receptor activity [GO:0005484]; SNARE binding [GO:0000149]; syntaxin-1 binding [GO:0017075]; syn…
Vamp2	DQKLSELDDRADALQAGASQFETSAAK	S61;S75	1.41341	1.01847	SIMPLEX	P63045	Vesicle-associated membrane protein 2 (VAMP-2) (Synaptobrevin-2)	1	NA	Yes	Not GPI-Anchored	calcium ion regulated exocytosis [GO:0017156]; cellular response to insulin stimulus [GO:0032869]; eosinophil degranulation [GO:0043308]; exocytic insertion of neurotransmitter receptor to postsynaptic membrane [GO:0098967]; Golgi to plasma membrane protein transport [GO:0043001]; long-term synaptic potentiation [GO:0060291]; membrane fusion [GO:0061025]; positive regulation of intracellular prot…	cell junction [GO:0030054]; clathrin-coated vesicle [GO:0030136]; cytoplasmic vesicle [GO:0031410]; extracellular exosome [GO:0070062]; integral component of synaptic vesicle membrane [GO:0030285]; intracellular membrane-bounded organelle [GO:0043231]; intracellular organelle [GO:0043229]; membrane [GO:0016020]; neuron projection [GO:0043005]; neuron projection terminus [GO:0044306]; perinuclear …	calcium-dependent protein binding [GO:0048306]; calmodulin binding [GO:0005516]; identical protein binding [GO:0042802]; ion channel binding [GO:0044325]; myosin binding [GO:0017022]; phospholipid binding [GO:0005543]; protein complex binding [GO:0032403]; protein C-terminus binding [GO:0008022]; SNAP receptor activity [GO:0005484]; SNARE binding [GO:0000149]; syntaxin-1 binding [GO:0017075]; syn…
Vamp2	DQKLSELDDRADALQAGASQFETSAAK	S61;S75	1.41341	1.01847	SIMPLEX	P63045	Vesicle-associated membrane protein 2 (VAMP-2) (Synaptobrevin-2)	1	NA	Yes	Not GPI-Anchored	calcium ion regulated exocytosis [GO:0017156]; cellular response to insulin stimulus [GO:0032869]; eosinophil degranulation [GO:0043308]; exocytic insertion of neurotransmitter receptor to postsynaptic membrane [GO:0098967]; Golgi to plasma membrane protein transport [GO:0043001]; long-term synaptic potentiation [GO:0060291]; membrane fusion [GO:0061025]; positive regulation of intracellular prot…	cell junction [GO:0030054]; clathrin-coated vesicle [GO:0030136]; cytoplasmic vesicle [GO:0031410]; extracellular exosome [GO:0070062]; integral component of synaptic vesicle membrane [GO:0030285]; intracellular membrane-bounded organelle [GO:0043231]; intracellular organelle [GO:0043229]; membrane [GO:0016020]; neuron projection [GO:0043005]; neuron projection terminus [GO:0044306]; perinuclear …	calcium-dependent protein binding [GO:0048306]; calmodulin binding [GO:0005516]; identical protein binding [GO:0042802]; ion channel binding [GO:0044325]; myosin binding [GO:0017022]; phospholipid binding [GO:0005543]; protein complex binding [GO:0032403]; protein C-terminus binding [GO:0008022]; SNAP receptor activity [GO:0005484]; SNARE binding [GO:0000149]; syntaxin-1 binding [GO:0017075]; syn…
Vamp2	LSELDDRADALQAGASQFETSAAK	S75	1.70115	1.1219	SIMPLEX	P63045	Vesicle-associated membrane protein 2 (VAMP-2) (Synaptobrevin-2)	1	NA	Yes	Not GPI-Anchored	calcium ion regulated exocytosis [GO:0017156]; cellular response to insulin stimulus [GO:0032869]; eosinophil degranulation [GO:0043308]; exocytic insertion of neurotransmitter receptor to postsynaptic membrane [GO:0098967]; Golgi to plasma membrane protein transport [GO:0043001]; long-term synaptic potentiation [GO:0060291]; membrane fusion [GO:0061025]; positive regulation of intracellular prot…	cell junction [GO:0030054]; clathrin-coated vesicle [GO:0030136]; cytoplasmic vesicle [GO:0031410]; extracellular exosome [GO:0070062]; integral component of synaptic vesicle membrane [GO:0030285]; intracellular membrane-bounded organelle [GO:0043231]; intracellular organelle [GO:0043229]; membrane [GO:0016020]; neuron projection [GO:0043005]; neuron projection terminus [GO:0044306]; perinuclear …	calcium-dependent protein binding [GO:0048306]; calmodulin binding [GO:0005516]; identical protein binding [GO:0042802]; ion channel binding [GO:0044325]; myosin binding [GO:0017022]; phospholipid binding [GO:0005543]; protein complex binding [GO:0032403]; protein C-terminus binding [GO:0008022]; SNAP receptor activity [GO:0005484]; SNARE binding [GO:0000149]; syntaxin-1 binding [GO:0017075]; syn…
Vamp2	LSELDDRADALQAGASQFETSAAK	S75	1.70115	1.1219	SIMPLEX	P63045	Vesicle-associated membrane protein 2 (VAMP-2) (Synaptobrevin-2)	1	NA	Yes	Not GPI-Anchored	calcium ion regulated exocytosis [GO:0017156]; cellular response to insulin stimulus [GO:0032869]; eosinophil degranulation [GO:0043308]; exocytic insertion of neurotransmitter receptor to postsynaptic membrane [GO:0098967]; Golgi to plasma membrane protein transport [GO:0043001]; long-term synaptic potentiation [GO:0060291]; membrane fusion [GO:0061025]; positive regulation of intracellular prot…	cell junction [GO:0030054]; clathrin-coated vesicle [GO:0030136]; cytoplasmic vesicle [GO:0031410]; extracellular exosome [GO:0070062]; integral component of synaptic vesicle membrane [GO:0030285]; intracellular membrane-bounded organelle [GO:0043231]; intracellular organelle [GO:0043229]; membrane [GO:0016020]; neuron projection [GO:0043005]; neuron projection terminus [GO:0044306]; perinuclear …	calcium-dependent protein binding [GO:0048306]; calmodulin binding [GO:0005516]; identical protein binding [GO:0042802]; ion channel binding [GO:0044325]; myosin binding [GO:0017022]; phospholipid binding [GO:0005543]; protein complex binding [GO:0032403]; protein C-terminus binding [GO:0008022]; SNAP receptor activity [GO:0005484]; SNARE binding [GO:0000149]; syntaxin-1 binding [GO:0017075]; syn…
Vamp2	LSELDDRADALQAGASQFETSAAK	S75	1.70115	1.1219	SIMPLEX	P63045	Vesicle-associated membrane protein 2 (VAMP-2) (Synaptobrevin-2)	1	NA	Yes	Not GPI-Anchored	calcium ion regulated exocytosis [GO:0017156]; cellular response to insulin stimulus [GO:0032869]; eosinophil degranulation [GO:0043308]; exocytic insertion of neurotransmitter receptor to postsynaptic membrane [GO:0098967]; Golgi to plasma membrane protein transport [GO:0043001]; long-term synaptic potentiation [GO:0060291]; membrane fusion [GO:0061025]; positive regulation of intracellular prot…	cell junction [GO:0030054]; clathrin-coated vesicle [GO:0030136]; cytoplasmic vesicle [GO:0031410]; extracellular exosome [GO:0070062]; integral component of synaptic vesicle membrane [GO:0030285]; intracellular membrane-bounded organelle [GO:0043231]; intracellular organelle [GO:0043229]; membrane [GO:0016020]; neuron projection [GO:0043005]; neuron projection terminus [GO:0044306]; perinuclear …	calcium-dependent protein binding [GO:0048306]; calmodulin binding [GO:0005516]; identical protein binding [GO:0042802]; ion channel binding [GO:0044325]; myosin binding [GO:0017022]; phospholipid binding [GO:0005543]; protein complex binding [GO:0032403]; protein C-terminus binding [GO:0008022]; SNAP receptor activity [GO:0005484]; SNARE binding [GO:0000149]; syntaxin-1 binding [GO:0017075]; syn…
Vamp2	LSELDDRADALQAGASQFETSAAK	S75	1.70115	1.1219	SIMPLEX	P63045	Vesicle-associated membrane protein 2 (VAMP-2) (Synaptobrevin-2)	1	NA	Yes	Not GPI-Anchored	calcium ion regulated exocytosis [GO:0017156]; cellular response to insulin stimulus [GO:0032869]; eosinophil degranulation [GO:0043308]; exocytic insertion of neurotransmitter receptor to postsynaptic membrane [GO:0098967]; Golgi to plasma membrane protein transport [GO:0043001]; long-term synaptic potentiation [GO:0060291]; membrane fusion [GO:0061025]; positive regulation of intracellular prot…	cell junction [GO:0030054]; clathrin-coated vesicle [GO:0030136]; cytoplasmic vesicle [GO:0031410]; extracellular exosome [GO:0070062]; integral component of synaptic vesicle membrane [GO:0030285]; intracellular membrane-bounded organelle [GO:0043231]; intracellular organelle [GO:0043229]; membrane [GO:0016020]; neuron projection [GO:0043005]; neuron projection terminus [GO:0044306]; perinuclear …	calcium-dependent protein binding [GO:0048306]; calmodulin binding [GO:0005516]; identical protein binding [GO:0042802]; ion channel binding [GO:0044325]; myosin binding [GO:0017022]; phospholipid binding [GO:0005543]; protein complex binding [GO:0032403]; protein C-terminus binding [GO:0008022]; SNAP receptor activity [GO:0005484]; SNARE binding [GO:0000149]; syntaxin-1 binding [GO:0017075]; syn…
Vamp2	LSELDDRADALQAGASQFETSAAK	S75	1.70115	1.1219	SIMPLEX	P63045	Vesicle-associated membrane protein 2 (VAMP-2) (Synaptobrevin-2)	1	NA	Yes	Not GPI-Anchored	calcium ion regulated exocytosis [GO:0017156]; cellular response to insulin stimulus [GO:0032869]; eosinophil degranulation [GO:0043308]; exocytic insertion of neurotransmitter receptor to postsynaptic membrane [GO:0098967]; Golgi to plasma membrane protein transport [GO:0043001]; long-term synaptic potentiation [GO:0060291]; membrane fusion [GO:0061025]; positive regulation of intracellular prot…	cell junction [GO:0030054]; clathrin-coated vesicle [GO:0030136]; cytoplasmic vesicle [GO:0031410]; extracellular exosome [GO:0070062]; integral component of synaptic vesicle membrane [GO:0030285]; intracellular membrane-bounded organelle [GO:0043231]; intracellular organelle [GO:0043229]; membrane [GO:0016020]; neuron projection [GO:0043005]; neuron projection terminus [GO:0044306]; perinuclear …	calcium-dependent protein binding [GO:0048306]; calmodulin binding [GO:0005516]; identical protein binding [GO:0042802]; ion channel binding [GO:0044325]; myosin binding [GO:0017022]; phospholipid binding [GO:0005543]; protein complex binding [GO:0032403]; protein C-terminus binding [GO:0008022]; SNAP receptor activity [GO:0005484]; SNARE binding [GO:0000149]; syntaxin-1 binding [GO:0017075]; syn…
Vamp2	LSELDDRADALQAGASQFETSAAK	S75	1.70115	1.1219	SIMPLEX	P63045	Vesicle-associated membrane protein 2 (VAMP-2) (Synaptobrevin-2)	1	NA	Yes	Not GPI-Anchored	calcium ion regulated exocytosis [GO:0017156]; cellular response to insulin stimulus [GO:0032869]; eosinophil degranulation [GO:0043308]; exocytic insertion of neurotransmitter receptor to postsynaptic membrane [GO:0098967]; Golgi to plasma membrane protein transport [GO:0043001]; long-term synaptic potentiation [GO:0060291]; membrane fusion [GO:0061025]; positive regulation of intracellular prot…	cell junction [GO:0030054]; clathrin-coated vesicle [GO:0030136]; cytoplasmic vesicle [GO:0031410]; extracellular exosome [GO:0070062]; integral component of synaptic vesicle membrane [GO:0030285]; intracellular membrane-bounded organelle [GO:0043231]; intracellular organelle [GO:0043229]; membrane [GO:0016020]; neuron projection [GO:0043005]; neuron projection terminus [GO:0044306]; perinuclear …	calcium-dependent protein binding [GO:0048306]; calmodulin binding [GO:0005516]; identical protein binding [GO:0042802]; ion channel binding [GO:0044325]; myosin binding [GO:0017022]; phospholipid binding [GO:0005543]; protein complex binding [GO:0032403]; protein C-terminus binding [GO:0008022]; SNAP receptor activity [GO:0005484]; SNARE binding [GO:0000149]; syntaxin-1 binding [GO:0017075]; syn…
Vamp2	LSELDDRADALQAGASQFETSAAK	S75	1.70115	1.1219	SIMPLEX	P63045	Vesicle-associated membrane protein 2 (VAMP-2) (Synaptobrevin-2)	1	NA	Yes	Not GPI-Anchored	calcium ion regulated exocytosis [GO:0017156]; cellular response to insulin stimulus [GO:0032869]; eosinophil degranulation [GO:0043308]; exocytic insertion of neurotransmitter receptor to postsynaptic membrane [GO:0098967]; Golgi to plasma membrane protein transport [GO:0043001]; long-term synaptic potentiation [GO:0060291]; membrane fusion [GO:0061025]; positive regulation of intracellular prot…	cell junction [GO:0030054]; clathrin-coated vesicle [GO:0030136]; cytoplasmic vesicle [GO:0031410]; extracellular exosome [GO:0070062]; integral component of synaptic vesicle membrane [GO:0030285]; intracellular membrane-bounded organelle [GO:0043231]; intracellular organelle [GO:0043229]; membrane [GO:0016020]; neuron projection [GO:0043005]; neuron projection terminus [GO:0044306]; perinuclear …	calcium-dependent protein binding [GO:0048306]; calmodulin binding [GO:0005516]; identical protein binding [GO:0042802]; ion channel binding [GO:0044325]; myosin binding [GO:0017022]; phospholipid binding [GO:0005543]; protein complex binding [GO:0032403]; protein C-terminus binding [GO:0008022]; SNAP receptor activity [GO:0005484]; SNARE binding [GO:0000149]; syntaxin-1 binding [GO:0017075]; syn…
Vamp2	LSELDDRADALQAGASQFETSAAK	S75	1.70115	1.1219	SIMPLEX	P63045	Vesicle-associated membrane protein 2 (VAMP-2) (Synaptobrevin-2)	1	NA	Yes	Not GPI-Anchored	calcium ion regulated exocytosis [GO:0017156]; cellular response to insulin stimulus [GO:0032869]; eosinophil degranulation [GO:0043308]; exocytic insertion of neurotransmitter receptor to postsynaptic membrane [GO:0098967]; Golgi to plasma membrane protein transport [GO:0043001]; long-term synaptic potentiation [GO:0060291]; membrane fusion [GO:0061025]; positive regulation of intracellular prot…	cell junction [GO:0030054]; clathrin-coated vesicle [GO:0030136]; cytoplasmic vesicle [GO:0031410]; extracellular exosome [GO:0070062]; integral component of synaptic vesicle membrane [GO:0030285]; intracellular membrane-bounded organelle [GO:0043231]; intracellular organelle [GO:0043229]; membrane [GO:0016020]; neuron projection [GO:0043005]; neuron projection terminus [GO:0044306]; perinuclear …	calcium-dependent protein binding [GO:0048306]; calmodulin binding [GO:0005516]; identical protein binding [GO:0042802]; ion channel binding [GO:0044325]; myosin binding [GO:0017022]; phospholipid binding [GO:0005543]; protein complex binding [GO:0032403]; protein C-terminus binding [GO:0008022]; SNAP receptor activity [GO:0005484]; SNARE binding [GO:0000149]; syntaxin-1 binding [GO:0017075]; syn…
Vamp2	LSELDDRADALQAGASQFETSAAK	S75	1.70115	1.1219	SIMPLEX	P63045	Vesicle-associated membrane protein 2 (VAMP-2) (Synaptobrevin-2)	1	NA	Yes	Not GPI-Anchored	calcium ion regulated exocytosis [GO:0017156]; cellular response to insulin stimulus [GO:0032869]; eosinophil degranulation [GO:0043308]; exocytic insertion of neurotransmitter receptor to postsynaptic membrane [GO:0098967]; Golgi to plasma membrane protein transport [GO:0043001]; long-term synaptic potentiation [GO:0060291]; membrane fusion [GO:0061025]; positive regulation of intracellular prot…	cell junction [GO:0030054]; clathrin-coated vesicle [GO:0030136]; cytoplasmic vesicle [GO:0031410]; extracellular exosome [GO:0070062]; integral component of synaptic vesicle membrane [GO:0030285]; intracellular membrane-bounded organelle [GO:0043231]; intracellular organelle [GO:0043229]; membrane [GO:0016020]; neuron projection [GO:0043005]; neuron projection terminus [GO:0044306]; perinuclear …	calcium-dependent protein binding [GO:0048306]; calmodulin binding [GO:0005516]; identical protein binding [GO:0042802]; ion channel binding [GO:0044325]; myosin binding [GO:0017022]; phospholipid binding [GO:0005543]; protein complex binding [GO:0032403]; protein C-terminus binding [GO:0008022]; SNAP receptor activity [GO:0005484]; SNARE binding [GO:0000149]; syntaxin-1 binding [GO:0017075]; syn…
Vamp2	LSELDDRADALQAGASQFETSAAK	S75	1.70115	1.1219	SIMPLEX	P63045	Vesicle-associated membrane protein 2 (VAMP-2) (Synaptobrevin-2)	1	NA	Yes	Not GPI-Anchored	calcium ion regulated exocytosis [GO:0017156]; cellular response to insulin stimulus [GO:0032869]; eosinophil degranulation [GO:0043308]; exocytic insertion of neurotransmitter receptor to postsynaptic membrane [GO:0098967]; Golgi to plasma membrane protein transport [GO:0043001]; long-term synaptic potentiation [GO:0060291]; membrane fusion [GO:0061025]; positive regulation of intracellular prot…	cell junction [GO:0030054]; clathrin-coated vesicle [GO:0030136]; cytoplasmic vesicle [GO:0031410]; extracellular exosome [GO:0070062]; integral component of synaptic vesicle membrane [GO:0030285]; intracellular membrane-bounded organelle [GO:0043231]; intracellular organelle [GO:0043229]; membrane [GO:0016020]; neuron projection [GO:0043005]; neuron projection terminus [GO:0044306]; perinuclear …	calcium-dependent protein binding [GO:0048306]; calmodulin binding [GO:0005516]; identical protein binding [GO:0042802]; ion channel binding [GO:0044325]; myosin binding [GO:0017022]; phospholipid binding [GO:0005543]; protein complex binding [GO:0032403]; protein C-terminus binding [GO:0008022]; SNAP receptor activity [GO:0005484]; SNARE binding [GO:0000149]; syntaxin-1 binding [GO:0017075]; syn…
Vamp2	LSELDDRADALQAGASQFETSAAK	S80	1.40561	1.24567	SIMPLEX	P63045	Vesicle-associated membrane protein 2 (VAMP-2) (Synaptobrevin-2)	1	NA	Yes	Not GPI-Anchored	calcium ion regulated exocytosis [GO:0017156]; cellular response to insulin stimulus [GO:0032869]; eosinophil degranulation [GO:0043308]; exocytic insertion of neurotransmitter receptor to postsynaptic membrane [GO:0098967]; Golgi to plasma membrane protein transport [GO:0043001]; long-term synaptic potentiation [GO:0060291]; membrane fusion [GO:0061025]; positive regulation of intracellular prot…	cell junction [GO:0030054]; clathrin-coated vesicle [GO:0030136]; cytoplasmic vesicle [GO:0031410]; extracellular exosome [GO:0070062]; integral component of synaptic vesicle membrane [GO:0030285]; intracellular membrane-bounded organelle [GO:0043231]; intracellular organelle [GO:0043229]; membrane [GO:0016020]; neuron projection [GO:0043005]; neuron projection terminus [GO:0044306]; perinuclear …	calcium-dependent protein binding [GO:0048306]; calmodulin binding [GO:0005516]; identical protein binding [GO:0042802]; ion channel binding [GO:0044325]; myosin binding [GO:0017022]; phospholipid binding [GO:0005543]; protein complex binding [GO:0032403]; protein C-terminus binding [GO:0008022]; SNAP receptor activity [GO:0005484]; SNARE binding [GO:0000149]; syntaxin-1 binding [GO:0017075]; syn…
Vamp2	LSELDDRADALQAGASQFETSAAK	S80	1.40561	1.24567	SIMPLEX	P63045	Vesicle-associated membrane protein 2 (VAMP-2) (Synaptobrevin-2)	1	NA	Yes	Not GPI-Anchored	calcium ion regulated exocytosis [GO:0017156]; cellular response to insulin stimulus [GO:0032869]; eosinophil degranulation [GO:0043308]; exocytic insertion of neurotransmitter receptor to postsynaptic membrane [GO:0098967]; Golgi to plasma membrane protein transport [GO:0043001]; long-term synaptic potentiation [GO:0060291]; membrane fusion [GO:0061025]; positive regulation of intracellular prot…	cell junction [GO:0030054]; clathrin-coated vesicle [GO:0030136]; cytoplasmic vesicle [GO:0031410]; extracellular exosome [GO:0070062]; integral component of synaptic vesicle membrane [GO:0030285]; intracellular membrane-bounded organelle [GO:0043231]; intracellular organelle [GO:0043229]; membrane [GO:0016020]; neuron projection [GO:0043005]; neuron projection terminus [GO:0044306]; perinuclear …	calcium-dependent protein binding [GO:0048306]; calmodulin binding [GO:0005516]; identical protein binding [GO:0042802]; ion channel binding [GO:0044325]; myosin binding [GO:0017022]; phospholipid binding [GO:0005543]; protein complex binding [GO:0032403]; protein C-terminus binding [GO:0008022]; SNAP receptor activity [GO:0005484]; SNARE binding [GO:0000149]; syntaxin-1 binding [GO:0017075]; syn…
Vamp2	LSELDDRADALQAGASQFETSAAK	S80	1.40561	1.24567	SIMPLEX	P63045	Vesicle-associated membrane protein 2 (VAMP-2) (Synaptobrevin-2)	1	NA	Yes	Not GPI-Anchored	calcium ion regulated exocytosis [GO:0017156]; cellular response to insulin stimulus [GO:0032869]; eosinophil degranulation [GO:0043308]; exocytic insertion of neurotransmitter receptor to postsynaptic membrane [GO:0098967]; Golgi to plasma membrane protein transport [GO:0043001]; long-term synaptic potentiation [GO:0060291]; membrane fusion [GO:0061025]; positive regulation of intracellular prot…	cell junction [GO:0030054]; clathrin-coated vesicle [GO:0030136]; cytoplasmic vesicle [GO:0031410]; extracellular exosome [GO:0070062]; integral component of synaptic vesicle membrane [GO:0030285]; intracellular membrane-bounded organelle [GO:0043231]; intracellular organelle [GO:0043229]; membrane [GO:0016020]; neuron projection [GO:0043005]; neuron projection terminus [GO:0044306]; perinuclear …	calcium-dependent protein binding [GO:0048306]; calmodulin binding [GO:0005516]; identical protein binding [GO:0042802]; ion channel binding [GO:0044325]; myosin binding [GO:0017022]; phospholipid binding [GO:0005543]; protein complex binding [GO:0032403]; protein C-terminus binding [GO:0008022]; SNAP receptor activity [GO:0005484]; SNARE binding [GO:0000149]; syntaxin-1 binding [GO:0017075]; syn…
Vamp2	LSELDDRADALQAGASQFETSAAK	S80	1.40561	1.24567	SIMPLEX	P63045	Vesicle-associated membrane protein 2 (VAMP-2) (Synaptobrevin-2)	1	NA	Yes	Not GPI-Anchored	calcium ion regulated exocytosis [GO:0017156]; cellular response to insulin stimulus [GO:0032869]; eosinophil degranulation [GO:0043308]; exocytic insertion of neurotransmitter receptor to postsynaptic membrane [GO:0098967]; Golgi to plasma membrane protein transport [GO:0043001]; long-term synaptic potentiation [GO:0060291]; membrane fusion [GO:0061025]; positive regulation of intracellular prot…	cell junction [GO:0030054]; clathrin-coated vesicle [GO:0030136]; cytoplasmic vesicle [GO:0031410]; extracellular exosome [GO:0070062]; integral component of synaptic vesicle membrane [GO:0030285]; intracellular membrane-bounded organelle [GO:0043231]; intracellular organelle [GO:0043229]; membrane [GO:0016020]; neuron projection [GO:0043005]; neuron projection terminus [GO:0044306]; perinuclear …	calcium-dependent protein binding [GO:0048306]; calmodulin binding [GO:0005516]; identical protein binding [GO:0042802]; ion channel binding [GO:0044325]; myosin binding [GO:0017022]; phospholipid binding [GO:0005543]; protein complex binding [GO:0032403]; protein C-terminus binding [GO:0008022]; SNAP receptor activity [GO:0005484]; SNARE binding [GO:0000149]; syntaxin-1 binding [GO:0017075]; syn…
Vamp2	LSELDDRADALQAGASQFETSAAK	S80	1.40561	1.24567	SIMPLEX	P63045	Vesicle-associated membrane protein 2 (VAMP-2) (Synaptobrevin-2)	1	NA	Yes	Not GPI-Anchored	calcium ion regulated exocytosis [GO:0017156]; cellular response to insulin stimulus [GO:0032869]; eosinophil degranulation [GO:0043308]; exocytic insertion of neurotransmitter receptor to postsynaptic membrane [GO:0098967]; Golgi to plasma membrane protein transport [GO:0043001]; long-term synaptic potentiation [GO:0060291]; membrane fusion [GO:0061025]; positive regulation of intracellular prot…	cell junction [GO:0030054]; clathrin-coated vesicle [GO:0030136]; cytoplasmic vesicle [GO:0031410]; extracellular exosome [GO:0070062]; integral component of synaptic vesicle membrane [GO:0030285]; intracellular membrane-bounded organelle [GO:0043231]; intracellular organelle [GO:0043229]; membrane [GO:0016020]; neuron projection [GO:0043005]; neuron projection terminus [GO:0044306]; perinuclear …	calcium-dependent protein binding [GO:0048306]; calmodulin binding [GO:0005516]; identical protein binding [GO:0042802]; ion channel binding [GO:0044325]; myosin binding [GO:0017022]; phospholipid binding [GO:0005543]; protein complex binding [GO:0032403]; protein C-terminus binding [GO:0008022]; SNAP receptor activity [GO:0005484]; SNARE binding [GO:0000149]; syntaxin-1 binding [GO:0017075]; syn…
Vamp2	LSELDDRADALQAGASQFETSAAK	S80	1.40561	1.24567	SIMPLEX	P63045	Vesicle-associated membrane protein 2 (VAMP-2) (Synaptobrevin-2)	1	NA	Yes	Not GPI-Anchored	calcium ion regulated exocytosis [GO:0017156]; cellular response to insulin stimulus [GO:0032869]; eosinophil degranulation [GO:0043308]; exocytic insertion of neurotransmitter receptor to postsynaptic membrane [GO:0098967]; Golgi to plasma membrane protein transport [GO:0043001]; long-term synaptic potentiation [GO:0060291]; membrane fusion [GO:0061025]; positive regulation of intracellular prot…	cell junction [GO:0030054]; clathrin-coated vesicle [GO:0030136]; cytoplasmic vesicle [GO:0031410]; extracellular exosome [GO:0070062]; integral component of synaptic vesicle membrane [GO:0030285]; intracellular membrane-bounded organelle [GO:0043231]; intracellular organelle [GO:0043229]; membrane [GO:0016020]; neuron projection [GO:0043005]; neuron projection terminus [GO:0044306]; perinuclear …	calcium-dependent protein binding [GO:0048306]; calmodulin binding [GO:0005516]; identical protein binding [GO:0042802]; ion channel binding [GO:0044325]; myosin binding [GO:0017022]; phospholipid binding [GO:0005543]; protein complex binding [GO:0032403]; protein C-terminus binding [GO:0008022]; SNAP receptor activity [GO:0005484]; SNARE binding [GO:0000149]; syntaxin-1 binding [GO:0017075]; syn…
Vamp2	LSELDDRADALQAGASQFETSAAK	S80	1.40561	1.24567	SIMPLEX	P63045	Vesicle-associated membrane protein 2 (VAMP-2) (Synaptobrevin-2)	1	NA	Yes	Not GPI-Anchored	calcium ion regulated exocytosis [GO:0017156]; cellular response to insulin stimulus [GO:0032869]; eosinophil degranulation [GO:0043308]; exocytic insertion of neurotransmitter receptor to postsynaptic membrane [GO:0098967]; Golgi to plasma membrane protein transport [GO:0043001]; long-term synaptic potentiation [GO:0060291]; membrane fusion [GO:0061025]; positive regulation of intracellular prot…	cell junction [GO:0030054]; clathrin-coated vesicle [GO:0030136]; cytoplasmic vesicle [GO:0031410]; extracellular exosome [GO:0070062]; integral component of synaptic vesicle membrane [GO:0030285]; intracellular membrane-bounded organelle [GO:0043231]; intracellular organelle [GO:0043229]; membrane [GO:0016020]; neuron projection [GO:0043005]; neuron projection terminus [GO:0044306]; perinuclear …	calcium-dependent protein binding [GO:0048306]; calmodulin binding [GO:0005516]; identical protein binding [GO:0042802]; ion channel binding [GO:0044325]; myosin binding [GO:0017022]; phospholipid binding [GO:0005543]; protein complex binding [GO:0032403]; protein C-terminus binding [GO:0008022]; SNAP receptor activity [GO:0005484]; SNARE binding [GO:0000149]; syntaxin-1 binding [GO:0017075]; syn…
Vamp2	LSELDDRADALQAGASQFETSAAK	S80	1.40561	1.24567	SIMPLEX	P63045	Vesicle-associated membrane protein 2 (VAMP-2) (Synaptobrevin-2)	1	NA	Yes	Not GPI-Anchored	calcium ion regulated exocytosis [GO:0017156]; cellular response to insulin stimulus [GO:0032869]; eosinophil degranulation [GO:0043308]; exocytic insertion of neurotransmitter receptor to postsynaptic membrane [GO:0098967]; Golgi to plasma membrane protein transport [GO:0043001]; long-term synaptic potentiation [GO:0060291]; membrane fusion [GO:0061025]; positive regulation of intracellular prot…	cell junction [GO:0030054]; clathrin-coated vesicle [GO:0030136]; cytoplasmic vesicle [GO:0031410]; extracellular exosome [GO:0070062]; integral component of synaptic vesicle membrane [GO:0030285]; intracellular membrane-bounded organelle [GO:0043231]; intracellular organelle [GO:0043229]; membrane [GO:0016020]; neuron projection [GO:0043005]; neuron projection terminus [GO:0044306]; perinuclear …	calcium-dependent protein binding [GO:0048306]; calmodulin binding [GO:0005516]; identical protein binding [GO:0042802]; ion channel binding [GO:0044325]; myosin binding [GO:0017022]; phospholipid binding [GO:0005543]; protein complex binding [GO:0032403]; protein C-terminus binding [GO:0008022]; SNAP receptor activity [GO:0005484]; SNARE binding [GO:0000149]; syntaxin-1 binding [GO:0017075]; syn…
Vamp2	LSELDDRADALQAGASQFETSAAK	S80	1.40561	1.24567	SIMPLEX	P63045	Vesicle-associated membrane protein 2 (VAMP-2) (Synaptobrevin-2)	1	NA	Yes	Not GPI-Anchored	calcium ion regulated exocytosis [GO:0017156]; cellular response to insulin stimulus [GO:0032869]; eosinophil degranulation [GO:0043308]; exocytic insertion of neurotransmitter receptor to postsynaptic membrane [GO:0098967]; Golgi to plasma membrane protein transport [GO:0043001]; long-term synaptic potentiation [GO:0060291]; membrane fusion [GO:0061025]; positive regulation of intracellular prot…	cell junction [GO:0030054]; clathrin-coated vesicle [GO:0030136]; cytoplasmic vesicle [GO:0031410]; extracellular exosome [GO:0070062]; integral component of synaptic vesicle membrane [GO:0030285]; intracellular membrane-bounded organelle [GO:0043231]; intracellular organelle [GO:0043229]; membrane [GO:0016020]; neuron projection [GO:0043005]; neuron projection terminus [GO:0044306]; perinuclear …	calcium-dependent protein binding [GO:0048306]; calmodulin binding [GO:0005516]; identical protein binding [GO:0042802]; ion channel binding [GO:0044325]; myosin binding [GO:0017022]; phospholipid binding [GO:0005543]; protein complex binding [GO:0032403]; protein C-terminus binding [GO:0008022]; SNAP receptor activity [GO:0005484]; SNARE binding [GO:0000149]; syntaxin-1 binding [GO:0017075]; syn…
Vamp2	LSELDDRADALQAGASQFETSAAK	S80	1.40561	1.24567	SIMPLEX	P63045	Vesicle-associated membrane protein 2 (VAMP-2) (Synaptobrevin-2)	1	NA	Yes	Not GPI-Anchored	calcium ion regulated exocytosis [GO:0017156]; cellular response to insulin stimulus [GO:0032869]; eosinophil degranulation [GO:0043308]; exocytic insertion of neurotransmitter receptor to postsynaptic membrane [GO:0098967]; Golgi to plasma membrane protein transport [GO:0043001]; long-term synaptic potentiation [GO:0060291]; membrane fusion [GO:0061025]; positive regulation of intracellular prot…	cell junction [GO:0030054]; clathrin-coated vesicle [GO:0030136]; cytoplasmic vesicle [GO:0031410]; extracellular exosome [GO:0070062]; integral component of synaptic vesicle membrane [GO:0030285]; intracellular membrane-bounded organelle [GO:0043231]; intracellular organelle [GO:0043229]; membrane [GO:0016020]; neuron projection [GO:0043005]; neuron projection terminus [GO:0044306]; perinuclear …	calcium-dependent protein binding [GO:0048306]; calmodulin binding [GO:0005516]; identical protein binding [GO:0042802]; ion channel binding [GO:0044325]; myosin binding [GO:0017022]; phospholipid binding [GO:0005543]; protein complex binding [GO:0032403]; protein C-terminus binding [GO:0008022]; SNAP receptor activity [GO:0005484]; SNARE binding [GO:0000149]; syntaxin-1 binding [GO:0017075]; syn…
Vamp2	LSELDDRADALQAGASQFETSAAK	T79	1.87615	1.33769	SIMPLEX	P63045	Vesicle-associated membrane protein 2 (VAMP-2) (Synaptobrevin-2)	1	NA	Yes	Not GPI-Anchored	calcium ion regulated exocytosis [GO:0017156]; cellular response to insulin stimulus [GO:0032869]; eosinophil degranulation [GO:0043308]; exocytic insertion of neurotransmitter receptor to postsynaptic membrane [GO:0098967]; Golgi to plasma membrane protein transport [GO:0043001]; long-term synaptic potentiation [GO:0060291]; membrane fusion [GO:0061025]; positive regulation of intracellular prot…	cell junction [GO:0030054]; clathrin-coated vesicle [GO:0030136]; cytoplasmic vesicle [GO:0031410]; extracellular exosome [GO:0070062]; integral component of synaptic vesicle membrane [GO:0030285]; intracellular membrane-bounded organelle [GO:0043231]; intracellular organelle [GO:0043229]; membrane [GO:0016020]; neuron projection [GO:0043005]; neuron projection terminus [GO:0044306]; perinuclear …	calcium-dependent protein binding [GO:0048306]; calmodulin binding [GO:0005516]; identical protein binding [GO:0042802]; ion channel binding [GO:0044325]; myosin binding [GO:0017022]; phospholipid binding [GO:0005543]; protein complex binding [GO:0032403]; protein C-terminus binding [GO:0008022]; SNAP receptor activity [GO:0005484]; SNARE binding [GO:0000149]; syntaxin-1 binding [GO:0017075]; syn…
Vamp2	LSELDDRADALQAGASQFETSAAK	T79	1.87615	1.33769	SIMPLEX	P63045	Vesicle-associated membrane protein 2 (VAMP-2) (Synaptobrevin-2)	1	NA	Yes	Not GPI-Anchored	calcium ion regulated exocytosis [GO:0017156]; cellular response to insulin stimulus [GO:0032869]; eosinophil degranulation [GO:0043308]; exocytic insertion of neurotransmitter receptor to postsynaptic membrane [GO:0098967]; Golgi to plasma membrane protein transport [GO:0043001]; long-term synaptic potentiation [GO:0060291]; membrane fusion [GO:0061025]; positive regulation of intracellular prot…	cell junction [GO:0030054]; clathrin-coated vesicle [GO:0030136]; cytoplasmic vesicle [GO:0031410]; extracellular exosome [GO:0070062]; integral component of synaptic vesicle membrane [GO:0030285]; intracellular membrane-bounded organelle [GO:0043231]; intracellular organelle [GO:0043229]; membrane [GO:0016020]; neuron projection [GO:0043005]; neuron projection terminus [GO:0044306]; perinuclear …	calcium-dependent protein binding [GO:0048306]; calmodulin binding [GO:0005516]; identical protein binding [GO:0042802]; ion channel binding [GO:0044325]; myosin binding [GO:0017022]; phospholipid binding [GO:0005543]; protein complex binding [GO:0032403]; protein C-terminus binding [GO:0008022]; SNAP receptor activity [GO:0005484]; SNARE binding [GO:0000149]; syntaxin-1 binding [GO:0017075]; syn…
Vamp2	LSELDDRADALQAGASQFETSAAK	T79	1.87615	1.33769	SIMPLEX	P63045	Vesicle-associated membrane protein 2 (VAMP-2) (Synaptobrevin-2)	1	NA	Yes	Not GPI-Anchored	calcium ion regulated exocytosis [GO:0017156]; cellular response to insulin stimulus [GO:0032869]; eosinophil degranulation [GO:0043308]; exocytic insertion of neurotransmitter receptor to postsynaptic membrane [GO:0098967]; Golgi to plasma membrane protein transport [GO:0043001]; long-term synaptic potentiation [GO:0060291]; membrane fusion [GO:0061025]; positive regulation of intracellular prot…	cell junction [GO:0030054]; clathrin-coated vesicle [GO:0030136]; cytoplasmic vesicle [GO:0031410]; extracellular exosome [GO:0070062]; integral component of synaptic vesicle membrane [GO:0030285]; intracellular membrane-bounded organelle [GO:0043231]; intracellular organelle [GO:0043229]; membrane [GO:0016020]; neuron projection [GO:0043005]; neuron projection terminus [GO:0044306]; perinuclear …	calcium-dependent protein binding [GO:0048306]; calmodulin binding [GO:0005516]; identical protein binding [GO:0042802]; ion channel binding [GO:0044325]; myosin binding [GO:0017022]; phospholipid binding [GO:0005543]; protein complex binding [GO:0032403]; protein C-terminus binding [GO:0008022]; SNAP receptor activity [GO:0005484]; SNARE binding [GO:0000149]; syntaxin-1 binding [GO:0017075]; syn…
Vamp2	LSELDDRADALQAGASQFETSAAK	T79	1.87615	1.33769	SIMPLEX	P63045	Vesicle-associated membrane protein 2 (VAMP-2) (Synaptobrevin-2)	1	NA	Yes	Not GPI-Anchored	calcium ion regulated exocytosis [GO:0017156]; cellular response to insulin stimulus [GO:0032869]; eosinophil degranulation [GO:0043308]; exocytic insertion of neurotransmitter receptor to postsynaptic membrane [GO:0098967]; Golgi to plasma membrane protein transport [GO:0043001]; long-term synaptic potentiation [GO:0060291]; membrane fusion [GO:0061025]; positive regulation of intracellular prot…	cell junction [GO:0030054]; clathrin-coated vesicle [GO:0030136]; cytoplasmic vesicle [GO:0031410]; extracellular exosome [GO:0070062]; integral component of synaptic vesicle membrane [GO:0030285]; intracellular membrane-bounded organelle [GO:0043231]; intracellular organelle [GO:0043229]; membrane [GO:0016020]; neuron projection [GO:0043005]; neuron projection terminus [GO:0044306]; perinuclear …	calcium-dependent protein binding [GO:0048306]; calmodulin binding [GO:0005516]; identical protein binding [GO:0042802]; ion channel binding [GO:0044325]; myosin binding [GO:0017022]; phospholipid binding [GO:0005543]; protein complex binding [GO:0032403]; protein C-terminus binding [GO:0008022]; SNAP receptor activity [GO:0005484]; SNARE binding [GO:0000149]; syntaxin-1 binding [GO:0017075]; syn…
Vamp2	LSELDDRADALQAGASQFETSAAK	T79	1.87615	1.33769	SIMPLEX	P63045	Vesicle-associated membrane protein 2 (VAMP-2) (Synaptobrevin-2)	1	NA	Yes	Not GPI-Anchored	calcium ion regulated exocytosis [GO:0017156]; cellular response to insulin stimulus [GO:0032869]; eosinophil degranulation [GO:0043308]; exocytic insertion of neurotransmitter receptor to postsynaptic membrane [GO:0098967]; Golgi to plasma membrane protein transport [GO:0043001]; long-term synaptic potentiation [GO:0060291]; membrane fusion [GO:0061025]; positive regulation of intracellular prot…	cell junction [GO:0030054]; clathrin-coated vesicle [GO:0030136]; cytoplasmic vesicle [GO:0031410]; extracellular exosome [GO:0070062]; integral component of synaptic vesicle membrane [GO:0030285]; intracellular membrane-bounded organelle [GO:0043231]; intracellular organelle [GO:0043229]; membrane [GO:0016020]; neuron projection [GO:0043005]; neuron projection terminus [GO:0044306]; perinuclear …	calcium-dependent protein binding [GO:0048306]; calmodulin binding [GO:0005516]; identical protein binding [GO:0042802]; ion channel binding [GO:0044325]; myosin binding [GO:0017022]; phospholipid binding [GO:0005543]; protein complex binding [GO:0032403]; protein C-terminus binding [GO:0008022]; SNAP receptor activity [GO:0005484]; SNARE binding [GO:0000149]; syntaxin-1 binding [GO:0017075]; syn…
Vamp2	LSELDDRADALQAGASQFETSAAK	T79	1.87615	1.33769	SIMPLEX	P63045	Vesicle-associated membrane protein 2 (VAMP-2) (Synaptobrevin-2)	1	NA	Yes	Not GPI-Anchored	calcium ion regulated exocytosis [GO:0017156]; cellular response to insulin stimulus [GO:0032869]; eosinophil degranulation [GO:0043308]; exocytic insertion of neurotransmitter receptor to postsynaptic membrane [GO:0098967]; Golgi to plasma membrane protein transport [GO:0043001]; long-term synaptic potentiation [GO:0060291]; membrane fusion [GO:0061025]; positive regulation of intracellular prot…	cell junction [GO:0030054]; clathrin-coated vesicle [GO:0030136]; cytoplasmic vesicle [GO:0031410]; extracellular exosome [GO:0070062]; integral component of synaptic vesicle membrane [GO:0030285]; intracellular membrane-bounded organelle [GO:0043231]; intracellular organelle [GO:0043229]; membrane [GO:0016020]; neuron projection [GO:0043005]; neuron projection terminus [GO:0044306]; perinuclear …	calcium-dependent protein binding [GO:0048306]; calmodulin binding [GO:0005516]; identical protein binding [GO:0042802]; ion channel binding [GO:0044325]; myosin binding [GO:0017022]; phospholipid binding [GO:0005543]; protein complex binding [GO:0032403]; protein C-terminus binding [GO:0008022]; SNAP receptor activity [GO:0005484]; SNARE binding [GO:0000149]; syntaxin-1 binding [GO:0017075]; syn…
Vamp2	LSELDDRADALQAGASQFETSAAK	T79	1.87615	1.33769	SIMPLEX	P63045	Vesicle-associated membrane protein 2 (VAMP-2) (Synaptobrevin-2)	1	NA	Yes	Not GPI-Anchored	calcium ion regulated exocytosis [GO:0017156]; cellular response to insulin stimulus [GO:0032869]; eosinophil degranulation [GO:0043308]; exocytic insertion of neurotransmitter receptor to postsynaptic membrane [GO:0098967]; Golgi to plasma membrane protein transport [GO:0043001]; long-term synaptic potentiation [GO:0060291]; membrane fusion [GO:0061025]; positive regulation of intracellular prot…	cell junction [GO:0030054]; clathrin-coated vesicle [GO:0030136]; cytoplasmic vesicle [GO:0031410]; extracellular exosome [GO:0070062]; integral component of synaptic vesicle membrane [GO:0030285]; intracellular membrane-bounded organelle [GO:0043231]; intracellular organelle [GO:0043229]; membrane [GO:0016020]; neuron projection [GO:0043005]; neuron projection terminus [GO:0044306]; perinuclear …	calcium-dependent protein binding [GO:0048306]; calmodulin binding [GO:0005516]; identical protein binding [GO:0042802]; ion channel binding [GO:0044325]; myosin binding [GO:0017022]; phospholipid binding [GO:0005543]; protein complex binding [GO:0032403]; protein C-terminus binding [GO:0008022]; SNAP receptor activity [GO:0005484]; SNARE binding [GO:0000149]; syntaxin-1 binding [GO:0017075]; syn…
Vamp2	LSELDDRADALQAGASQFETSAAK	T79	1.87615	1.33769	SIMPLEX	P63045	Vesicle-associated membrane protein 2 (VAMP-2) (Synaptobrevin-2)	1	NA	Yes	Not GPI-Anchored	calcium ion regulated exocytosis [GO:0017156]; cellular response to insulin stimulus [GO:0032869]; eosinophil degranulation [GO:0043308]; exocytic insertion of neurotransmitter receptor to postsynaptic membrane [GO:0098967]; Golgi to plasma membrane protein transport [GO:0043001]; long-term synaptic potentiation [GO:0060291]; membrane fusion [GO:0061025]; positive regulation of intracellular prot…	cell junction [GO:0030054]; clathrin-coated vesicle [GO:0030136]; cytoplasmic vesicle [GO:0031410]; extracellular exosome [GO:0070062]; integral component of synaptic vesicle membrane [GO:0030285]; intracellular membrane-bounded organelle [GO:0043231]; intracellular organelle [GO:0043229]; membrane [GO:0016020]; neuron projection [GO:0043005]; neuron projection terminus [GO:0044306]; perinuclear …	calcium-dependent protein binding [GO:0048306]; calmodulin binding [GO:0005516]; identical protein binding [GO:0042802]; ion channel binding [GO:0044325]; myosin binding [GO:0017022]; phospholipid binding [GO:0005543]; protein complex binding [GO:0032403]; protein C-terminus binding [GO:0008022]; SNAP receptor activity [GO:0005484]; SNARE binding [GO:0000149]; syntaxin-1 binding [GO:0017075]; syn…
Vamp2	LSELDDRADALQAGASQFETSAAK	T79	1.87615	1.33769	SIMPLEX	P63045	Vesicle-associated membrane protein 2 (VAMP-2) (Synaptobrevin-2)	1	NA	Yes	Not GPI-Anchored	calcium ion regulated exocytosis [GO:0017156]; cellular response to insulin stimulus [GO:0032869]; eosinophil degranulation [GO:0043308]; exocytic insertion of neurotransmitter receptor to postsynaptic membrane [GO:0098967]; Golgi to plasma membrane protein transport [GO:0043001]; long-term synaptic potentiation [GO:0060291]; membrane fusion [GO:0061025]; positive regulation of intracellular prot…	cell junction [GO:0030054]; clathrin-coated vesicle [GO:0030136]; cytoplasmic vesicle [GO:0031410]; extracellular exosome [GO:0070062]; integral component of synaptic vesicle membrane [GO:0030285]; intracellular membrane-bounded organelle [GO:0043231]; intracellular organelle [GO:0043229]; membrane [GO:0016020]; neuron projection [GO:0043005]; neuron projection terminus [GO:0044306]; perinuclear …	calcium-dependent protein binding [GO:0048306]; calmodulin binding [GO:0005516]; identical protein binding [GO:0042802]; ion channel binding [GO:0044325]; myosin binding [GO:0017022]; phospholipid binding [GO:0005543]; protein complex binding [GO:0032403]; protein C-terminus binding [GO:0008022]; SNAP receptor activity [GO:0005484]; SNARE binding [GO:0000149]; syntaxin-1 binding [GO:0017075]; syn…
Vamp2	LSELDDRADALQAGASQFETSAAK	T79	1.87615	1.33769	SIMPLEX	P63045	Vesicle-associated membrane protein 2 (VAMP-2) (Synaptobrevin-2)	1	NA	Yes	Not GPI-Anchored	calcium ion regulated exocytosis [GO:0017156]; cellular response to insulin stimulus [GO:0032869]; eosinophil degranulation [GO:0043308]; exocytic insertion of neurotransmitter receptor to postsynaptic membrane [GO:0098967]; Golgi to plasma membrane protein transport [GO:0043001]; long-term synaptic potentiation [GO:0060291]; membrane fusion [GO:0061025]; positive regulation of intracellular prot…	cell junction [GO:0030054]; clathrin-coated vesicle [GO:0030136]; cytoplasmic vesicle [GO:0031410]; extracellular exosome [GO:0070062]; integral component of synaptic vesicle membrane [GO:0030285]; intracellular membrane-bounded organelle [GO:0043231]; intracellular organelle [GO:0043229]; membrane [GO:0016020]; neuron projection [GO:0043005]; neuron projection terminus [GO:0044306]; perinuclear …	calcium-dependent protein binding [GO:0048306]; calmodulin binding [GO:0005516]; identical protein binding [GO:0042802]; ion channel binding [GO:0044325]; myosin binding [GO:0017022]; phospholipid binding [GO:0005543]; protein complex binding [GO:0032403]; protein C-terminus binding [GO:0008022]; SNAP receptor activity [GO:0005484]; SNARE binding [GO:0000149]; syntaxin-1 binding [GO:0017075]; syn…
Gps1	EGSQGELTPANSQSR	S454	2	0.669206	SIMPLEX	P97834	COP9 signalosome complex subunit 1 (SGN1) (Signalosome subunit 1) (G protein pathway suppressor 1) (GPS-1) (JAB1-containing signalosome subunit 1) (MFH protein)	0	NA	NA	Not GPI-Anchored	protein deneddylation [GO:0000338]	COP9 signalosome [GO:0008180]; cytoplasm [GO:0005737]	NA
Gps1	EGSQGELTPANSQSR	S454	2	0.669206	SIMPLEX	P97834	COP9 signalosome complex subunit 1 (SGN1) (Signalosome subunit 1) (G protein pathway suppressor 1) (GPS-1) (JAB1-containing signalosome subunit 1) (MFH protein)	0	NA	NA	Not GPI-Anchored	protein deneddylation [GO:0000338]	COP9 signalosome [GO:0008180]; cytoplasm [GO:0005737]	NA
Gps1	EGSQGELTPANSQSR	S454	2	0.669206	SIMPLEX	P97834	COP9 signalosome complex subunit 1 (SGN1) (Signalosome subunit 1) (G protein pathway suppressor 1) (GPS-1) (JAB1-containing signalosome subunit 1) (MFH protein)	0	NA	NA	Not GPI-Anchored	protein deneddylation [GO:0000338]	COP9 signalosome [GO:0008180]; cytoplasm [GO:0005737]	NA
Gps1	EGSQGELTPANSQSR	S454	2	0.669206	SIMPLEX	P97834	COP9 signalosome complex subunit 1 (SGN1) (Signalosome subunit 1) (G protein pathway suppressor 1) (GPS-1) (JAB1-containing signalosome subunit 1) (MFH protein)	0	NA	NA	Not GPI-Anchored	protein deneddylation [GO:0000338]	COP9 signalosome [GO:0008180]; cytoplasm [GO:0005737]	NA
Gps1	EGSQGELTPANSQSR	S454	2	0.669206	SIMPLEX	P97834	COP9 signalosome complex subunit 1 (SGN1) (Signalosome subunit 1) (G protein pathway suppressor 1) (GPS-1) (JAB1-containing signalosome subunit 1) (MFH protein)	0	NA	NA	Not GPI-Anchored	protein deneddylation [GO:0000338]	COP9 signalosome [GO:0008180]; cytoplasm [GO:0005737]	NA
Gps1	EGSQGELTPANSQSR	S454	2	0.669206	SIMPLEX	P97834	COP9 signalosome complex subunit 1 (SGN1) (Signalosome subunit 1) (G protein pathway suppressor 1) (GPS-1) (JAB1-containing signalosome subunit 1) (MFH protein)	0	NA	NA	Not GPI-Anchored	protein deneddylation [GO:0000338]	COP9 signalosome [GO:0008180]; cytoplasm [GO:0005737]	NA
Gps1	EGSQGELTPANSQSR	S454	2	0.669206	SIMPLEX	P97834	COP9 signalosome complex subunit 1 (SGN1) (Signalosome subunit 1) (G protein pathway suppressor 1) (GPS-1) (JAB1-containing signalosome subunit 1) (MFH protein)	0	NA	NA	Not GPI-Anchored	protein deneddylation [GO:0000338]	COP9 signalosome [GO:0008180]; cytoplasm [GO:0005737]	NA
Efhd2	ELQSTFK	S236	1.43297	-0.774168	Acetone	Q4FZY0	EF-hand domain-containing protein D2 (Swiprosin-1)	0	NA	NA	Not GPI-Anchored	NA	membrane raft [GO:0045121]	cadherin binding [GO:0045296]; calcium ion binding [GO:0005509]
Efhd2	ELQSTFK	S236	1.43297	-0.774168	Acetone	Q4FZY0	EF-hand domain-containing protein D2 (Swiprosin-1)	0	NA	NA	Not GPI-Anchored	NA	membrane raft [GO:0045121]	cadherin binding [GO:0045296]; calcium ion binding [GO:0005509]
Efhd2	ELQSTFK	S236	1.43297	-0.774168	Acetone	Q4FZY0	EF-hand domain-containing protein D2 (Swiprosin-1)	0	NA	NA	Not GPI-Anchored	NA	membrane raft [GO:0045121]	cadherin binding [GO:0045296]; calcium ion binding [GO:0005509]
Efhd2	ELQSTFK	S236	1.43297	-0.774168	Acetone	Q4FZY0	EF-hand domain-containing protein D2 (Swiprosin-1)	0	NA	NA	Not GPI-Anchored	NA	membrane raft [GO:0045121]	cadherin binding [GO:0045296]; calcium ion binding [GO:0005509]
Efhd2	ELQSTFK	S236	1.43297	-0.774168	Acetone	Q4FZY0	EF-hand domain-containing protein D2 (Swiprosin-1)	0	NA	NA	Not GPI-Anchored	NA	membrane raft [GO:0045121]	cadherin binding [GO:0045296]; calcium ion binding [GO:0005509]
Ckmt1	GTGGVDTAATGSVFDISNLDR	S366	1.78516	0.666933	SIMPLEX	Q5BJT9	Creatine kinase U-type, mitochondrial (Creatine kinase, mitochondrial 1, ubiquitous)	0	NA	NA	Not GPI-Anchored	negative regulation of apoptotic process [GO:0043066]; negative regulation of protein binding [GO:0032091]	mitochondrion [GO:0005739]; myelin sheath [GO:0043209]	ATP binding [GO:0005524]; kinase activity [GO:0016301]
Ckmt1	GTGGVDTAATGSVFDISNLDR	S366	1.78516	0.666933	SIMPLEX	Q5BJT9	Creatine kinase U-type, mitochondrial (Creatine kinase, mitochondrial 1, ubiquitous)	0	NA	NA	Not GPI-Anchored	negative regulation of apoptotic process [GO:0043066]; negative regulation of protein binding [GO:0032091]	mitochondrion [GO:0005739]; myelin sheath [GO:0043209]	ATP binding [GO:0005524]; kinase activity [GO:0016301]
Ckmt1	GTGGVDTAATGSVFDISNLDR	S366	1.78516	0.666933	SIMPLEX	Q5BJT9	Creatine kinase U-type, mitochondrial (Creatine kinase, mitochondrial 1, ubiquitous)	0	NA	NA	Not GPI-Anchored	negative regulation of apoptotic process [GO:0043066]; negative regulation of protein binding [GO:0032091]	mitochondrion [GO:0005739]; myelin sheath [GO:0043209]	ATP binding [GO:0005524]; kinase activity [GO:0016301]
Ckmt1	GTGGVDTAATGSVFDISNLDR	S366	1.78516	0.666933	SIMPLEX	Q5BJT9	Creatine kinase U-type, mitochondrial (Creatine kinase, mitochondrial 1, ubiquitous)	0	NA	NA	Not GPI-Anchored	negative regulation of apoptotic process [GO:0043066]; negative regulation of protein binding [GO:0032091]	mitochondrion [GO:0005739]; myelin sheath [GO:0043209]	ATP binding [GO:0005524]; kinase activity [GO:0016301]
Ckmt1	GTGGVDTAATGSVFDISNLDR	S366	1.78516	0.666933	SIMPLEX	Q5BJT9	Creatine kinase U-type, mitochondrial (Creatine kinase, mitochondrial 1, ubiquitous)	0	NA	NA	Not GPI-Anchored	negative regulation of apoptotic process [GO:0043066]; negative regulation of protein binding [GO:0032091]	mitochondrion [GO:0005739]; myelin sheath [GO:0043209]	ATP binding [GO:0005524]; kinase activity [GO:0016301]
Ckmt1	GTGGVDTAATGSVFDISNLDR	S366	1.78516	0.666933	SIMPLEX	Q5BJT9	Creatine kinase U-type, mitochondrial (Creatine kinase, mitochondrial 1, ubiquitous)	0	NA	NA	Not GPI-Anchored	negative regulation of apoptotic process [GO:0043066]; negative regulation of protein binding [GO:0032091]	mitochondrion [GO:0005739]; myelin sheath [GO:0043209]	ATP binding [GO:0005524]; kinase activity [GO:0016301]
Rell2	TSRGSEPDDAQLQPPEDDDVNEDTVER	S52	1.89963	0.84972	SIMPLEX	Q5FVJ4	RELT-like protein 2	1	NA	Yes	Not GPI-Anchored	positive regulation of cell-substrate adhesion [GO:0010811]	basement membrane [GO:0005604]; integral component of membrane [GO:0016021]; plasma membrane [GO:0005886]; proteinaceous extracellular matrix [GO:0005578]	collagen binding [GO:0005518]
Rell2	TSRGSEPDDAQLQPPEDDDVNEDTVER	S52	1.89963	0.84972	SIMPLEX	Q5FVJ4	RELT-like protein 2	1	NA	Yes	Not GPI-Anchored	positive regulation of cell-substrate adhesion [GO:0010811]	basement membrane [GO:0005604]; integral component of membrane [GO:0016021]; plasma membrane [GO:0005886]; proteinaceous extracellular matrix [GO:0005578]	collagen binding [GO:0005518]
Ubxn4	LPDGSSFTNQFPSDAPLEEAR	S329	1.63827	0.622837	SIMPLEX	Q5HZY0	UBX domain-containing protein 4 (Erasin) (UBX domain-containing protein 2)	0	NA	NA	Not GPI-Anchored	response to unfolded protein [GO:0006986]; ubiquitin-dependent ERAD pathway [GO:0030433]	cytosol [GO:0005829]; endoplasmic reticulum membrane [GO:0005789]; nuclear envelope [GO:0005635]	NA
Ubxn4	LPDGSSFTNQFPSDAPLEEAR	S329	1.63827	0.622837	SIMPLEX	Q5HZY0	UBX domain-containing protein 4 (Erasin) (UBX domain-containing protein 2)	0	NA	NA	Not GPI-Anchored	response to unfolded protein [GO:0006986]; ubiquitin-dependent ERAD pathway [GO:0030433]	cytosol [GO:0005829]; endoplasmic reticulum membrane [GO:0005789]; nuclear envelope [GO:0005635]	NA
Dagla	HSQDTQPLEAALGSGGVTPERPPSAANDEEEAAGGSEGGGVAPR	S874	1.38405	0.659124	SIMPLEX	Q5YLM1	Sn1-specific diacylglycerol lipase alpha (DGL-alpha) (EC 3.1.1.-) (Neural stem cell-derived dendrite regulator)	4	NA	Yes	Not GPI-Anchored	arachidonic acid metabolic process [GO:0019369]; diacylglycerol catabolic process [GO:0046340]; endocannabinoid signaling pathway [GO:0071926]; G-protein coupled glutamate receptor signaling pathway [GO:0007216]; neuroblast proliferation [GO:0007405]; neurogenesis [GO:0022008]; neurotransmitter biosynthetic process [GO:0042136]; retrograde trans-synaptic signaling by endocannabinoid [GO:0098921]	integral component of membrane [GO:0016021]; postsynaptic membrane [GO:0045211]; varicosity [GO:0043196]	hydrolase activity [GO:0016787]; metal ion binding [GO:0046872]
Dagla	HSQDTQPLEAALGSGGVTPERPPSAANDEEEAAGGSEGGGVAPR	S874	1.38405	0.659124	SIMPLEX	Q5YLM1	Sn1-specific diacylglycerol lipase alpha (DGL-alpha) (EC 3.1.1.-) (Neural stem cell-derived dendrite regulator)	4	NA	Yes	Not GPI-Anchored	arachidonic acid metabolic process [GO:0019369]; diacylglycerol catabolic process [GO:0046340]; endocannabinoid signaling pathway [GO:0071926]; G-protein coupled glutamate receptor signaling pathway [GO:0007216]; neuroblast proliferation [GO:0007405]; neurogenesis [GO:0022008]; neurotransmitter biosynthetic process [GO:0042136]; retrograde trans-synaptic signaling by endocannabinoid [GO:0098921]	integral component of membrane [GO:0016021]; postsynaptic membrane [GO:0045211]; varicosity [GO:0043196]	hydrolase activity [GO:0016787]; metal ion binding [GO:0046872]
Dagla	HSQDTQPLEAALGSGGVTPERPPSAANDEEEAAGGSEGGGVAPR	S874	1.38405	0.659124	SIMPLEX	Q5YLM1	Sn1-specific diacylglycerol lipase alpha (DGL-alpha) (EC 3.1.1.-) (Neural stem cell-derived dendrite regulator)	4	NA	Yes	Not GPI-Anchored	arachidonic acid metabolic process [GO:0019369]; diacylglycerol catabolic process [GO:0046340]; endocannabinoid signaling pathway [GO:0071926]; G-protein coupled glutamate receptor signaling pathway [GO:0007216]; neuroblast proliferation [GO:0007405]; neurogenesis [GO:0022008]; neurotransmitter biosynthetic process [GO:0042136]; retrograde trans-synaptic signaling by endocannabinoid [GO:0098921]	integral component of membrane [GO:0016021]; postsynaptic membrane [GO:0045211]; varicosity [GO:0043196]	hydrolase activity [GO:0016787]; metal ion binding [GO:0046872]
Dagla	HSQDTQPLEAALGSGGVTPERPPSAANDEEEAAGGSEGGGVAPR	S874	1.38405	0.659124	SIMPLEX	Q5YLM1	Sn1-specific diacylglycerol lipase alpha (DGL-alpha) (EC 3.1.1.-) (Neural stem cell-derived dendrite regulator)	4	NA	Yes	Not GPI-Anchored	arachidonic acid metabolic process [GO:0019369]; diacylglycerol catabolic process [GO:0046340]; endocannabinoid signaling pathway [GO:0071926]; G-protein coupled glutamate receptor signaling pathway [GO:0007216]; neuroblast proliferation [GO:0007405]; neurogenesis [GO:0022008]; neurotransmitter biosynthetic process [GO:0042136]; retrograde trans-synaptic signaling by endocannabinoid [GO:0098921]	integral component of membrane [GO:0016021]; postsynaptic membrane [GO:0045211]; varicosity [GO:0043196]	hydrolase activity [GO:0016787]; metal ion binding [GO:0046872]
Dagla	HSQDTQPLEAALGSGGVTPERPPSAANDEEEAAGGSEGGGVAPR	S874	1.38405	0.659124	SIMPLEX	Q5YLM1	Sn1-specific diacylglycerol lipase alpha (DGL-alpha) (EC 3.1.1.-) (Neural stem cell-derived dendrite regulator)	4	NA	Yes	Not GPI-Anchored	arachidonic acid metabolic process [GO:0019369]; diacylglycerol catabolic process [GO:0046340]; endocannabinoid signaling pathway [GO:0071926]; G-protein coupled glutamate receptor signaling pathway [GO:0007216]; neuroblast proliferation [GO:0007405]; neurogenesis [GO:0022008]; neurotransmitter biosynthetic process [GO:0042136]; retrograde trans-synaptic signaling by endocannabinoid [GO:0098921]	integral component of membrane [GO:0016021]; postsynaptic membrane [GO:0045211]; varicosity [GO:0043196]	hydrolase activity [GO:0016787]; metal ion binding [GO:0046872]
Dagla	HSQDTQPLEAALGSGGVTPERPPSAANDEEEAAGGSEGGGVAPR	S874	1.38405	0.659124	SIMPLEX	Q5YLM1	Sn1-specific diacylglycerol lipase alpha (DGL-alpha) (EC 3.1.1.-) (Neural stem cell-derived dendrite regulator)	4	NA	Yes	Not GPI-Anchored	arachidonic acid metabolic process [GO:0019369]; diacylglycerol catabolic process [GO:0046340]; endocannabinoid signaling pathway [GO:0071926]; G-protein coupled glutamate receptor signaling pathway [GO:0007216]; neuroblast proliferation [GO:0007405]; neurogenesis [GO:0022008]; neurotransmitter biosynthetic process [GO:0042136]; retrograde trans-synaptic signaling by endocannabinoid [GO:0098921]	integral component of membrane [GO:0016021]; postsynaptic membrane [GO:0045211]; varicosity [GO:0043196]	hydrolase activity [GO:0016787]; metal ion binding [GO:0046872]
Dagla	HSQDTQPLEAALGSGGVTPERPPSAANDEEEAAGGSEGGGVAPR	S874	1.38405	0.659124	SIMPLEX	Q5YLM1	Sn1-specific diacylglycerol lipase alpha (DGL-alpha) (EC 3.1.1.-) (Neural stem cell-derived dendrite regulator)	4	NA	Yes	Not GPI-Anchored	arachidonic acid metabolic process [GO:0019369]; diacylglycerol catabolic process [GO:0046340]; endocannabinoid signaling pathway [GO:0071926]; G-protein coupled glutamate receptor signaling pathway [GO:0007216]; neuroblast proliferation [GO:0007405]; neurogenesis [GO:0022008]; neurotransmitter biosynthetic process [GO:0042136]; retrograde trans-synaptic signaling by endocannabinoid [GO:0098921]	integral component of membrane [GO:0016021]; postsynaptic membrane [GO:0045211]; varicosity [GO:0043196]	hydrolase activity [GO:0016787]; metal ion binding [GO:0046872]
Dagla	HSQDTQPLEAALGSGGVTPERPPSAANDEEEAAGGSEGGGVAPR	S874	1.38405	0.659124	SIMPLEX	Q5YLM1	Sn1-specific diacylglycerol lipase alpha (DGL-alpha) (EC 3.1.1.-) (Neural stem cell-derived dendrite regulator)	4	NA	Yes	Not GPI-Anchored	arachidonic acid metabolic process [GO:0019369]; diacylglycerol catabolic process [GO:0046340]; endocannabinoid signaling pathway [GO:0071926]; G-protein coupled glutamate receptor signaling pathway [GO:0007216]; neuroblast proliferation [GO:0007405]; neurogenesis [GO:0022008]; neurotransmitter biosynthetic process [GO:0042136]; retrograde trans-synaptic signaling by endocannabinoid [GO:0098921]	integral component of membrane [GO:0016021]; postsynaptic membrane [GO:0045211]; varicosity [GO:0043196]	hydrolase activity [GO:0016787]; metal ion binding [GO:0046872]
Syt7	SSVSDLVNSLTSEMLMLSPGSEEDEAHEGCSR	S122	2.19246	1.35533	SIMPLEX	Q62747	Synaptotagmin-7 (Protein Syt7) (Synaptotagmin VII) (SytVII)	1	NA	Yes	Not GPI-Anchored	calcium ion regulated exocytosis [GO:0017156]; calcium ion-regulated exocytosis of neurotransmitter [GO:0048791]; calcium ion regulated lysosome exocytosis [GO:1990927]; detection of calcium ion [GO:0005513]; phagocytosis [GO:0006909]; phagosome-lysosome fusion [GO:0090385]; plasma membrane repair [GO:0001778]; positive regulation of calcium ion-dependent exocytosis [GO:0045956]; regulation of bo…	axon terminus [GO:0043679]; cell junction [GO:0030054]; cytosol [GO:0005829]; dendrite [GO:0030425]; dense core granule [GO:0031045]; early phagosome [GO:0032009]; extracellular exosome [GO:0070062]; integral component of membrane [GO:0016021]; lysosomal membrane [GO:0005765]; lysosome [GO:0005764]; neuronal cell body [GO:0043025]; peroxisomal membrane [GO:0005778]; peroxisome [GO:0005777]; phago…	calcium-dependent phospholipid binding [GO:0005544]; calcium ion binding [GO:0005509]; calmodulin binding [GO:0005516]; clathrin binding [GO:0030276]; phosphatidylinositol-4,5-bisphosphate binding [GO:0005546]; phosphatidylserine binding [GO:0001786]; SNARE binding [GO:0000149]; syntaxin binding [GO:0019905]
Syt7	SSVSDLVNSLTSEMLMLSPGSEEDEAHEGCSR	S122	2.19246	1.35533	SIMPLEX	Q62747	Synaptotagmin-7 (Protein Syt7) (Synaptotagmin VII) (SytVII)	1	NA	Yes	Not GPI-Anchored	calcium ion regulated exocytosis [GO:0017156]; calcium ion-regulated exocytosis of neurotransmitter [GO:0048791]; calcium ion regulated lysosome exocytosis [GO:1990927]; detection of calcium ion [GO:0005513]; phagocytosis [GO:0006909]; phagosome-lysosome fusion [GO:0090385]; plasma membrane repair [GO:0001778]; positive regulation of calcium ion-dependent exocytosis [GO:0045956]; regulation of bo…	axon terminus [GO:0043679]; cell junction [GO:0030054]; cytosol [GO:0005829]; dendrite [GO:0030425]; dense core granule [GO:0031045]; early phagosome [GO:0032009]; extracellular exosome [GO:0070062]; integral component of membrane [GO:0016021]; lysosomal membrane [GO:0005765]; lysosome [GO:0005764]; neuronal cell body [GO:0043025]; peroxisomal membrane [GO:0005778]; peroxisome [GO:0005777]; phago…	calcium-dependent phospholipid binding [GO:0005544]; calcium ion binding [GO:0005509]; calmodulin binding [GO:0005516]; clathrin binding [GO:0030276]; phosphatidylinositol-4,5-bisphosphate binding [GO:0005546]; phosphatidylserine binding [GO:0001786]; SNARE binding [GO:0000149]; syntaxin binding [GO:0019905]
Syt7	SSVSDLVNSLTSEMLMLSPGSEEDEAHEGCSR	S122	2.19246	1.35533	SIMPLEX	Q62747	Synaptotagmin-7 (Protein Syt7) (Synaptotagmin VII) (SytVII)	1	NA	Yes	Not GPI-Anchored	calcium ion regulated exocytosis [GO:0017156]; calcium ion-regulated exocytosis of neurotransmitter [GO:0048791]; calcium ion regulated lysosome exocytosis [GO:1990927]; detection of calcium ion [GO:0005513]; phagocytosis [GO:0006909]; phagosome-lysosome fusion [GO:0090385]; plasma membrane repair [GO:0001778]; positive regulation of calcium ion-dependent exocytosis [GO:0045956]; regulation of bo…	axon terminus [GO:0043679]; cell junction [GO:0030054]; cytosol [GO:0005829]; dendrite [GO:0030425]; dense core granule [GO:0031045]; early phagosome [GO:0032009]; extracellular exosome [GO:0070062]; integral component of membrane [GO:0016021]; lysosomal membrane [GO:0005765]; lysosome [GO:0005764]; neuronal cell body [GO:0043025]; peroxisomal membrane [GO:0005778]; peroxisome [GO:0005777]; phago…	calcium-dependent phospholipid binding [GO:0005544]; calcium ion binding [GO:0005509]; calmodulin binding [GO:0005516]; clathrin binding [GO:0030276]; phosphatidylinositol-4,5-bisphosphate binding [GO:0005546]; phosphatidylserine binding [GO:0001786]; SNARE binding [GO:0000149]; syntaxin binding [GO:0019905]
Syt7	SSVSDLVNSLTSEMLMLSPGSEEDEAHEGCSR	S122	2.19246	1.35533	SIMPLEX	Q62747	Synaptotagmin-7 (Protein Syt7) (Synaptotagmin VII) (SytVII)	1	NA	Yes	Not GPI-Anchored	calcium ion regulated exocytosis [GO:0017156]; calcium ion-regulated exocytosis of neurotransmitter [GO:0048791]; calcium ion regulated lysosome exocytosis [GO:1990927]; detection of calcium ion [GO:0005513]; phagocytosis [GO:0006909]; phagosome-lysosome fusion [GO:0090385]; plasma membrane repair [GO:0001778]; positive regulation of calcium ion-dependent exocytosis [GO:0045956]; regulation of bo…	axon terminus [GO:0043679]; cell junction [GO:0030054]; cytosol [GO:0005829]; dendrite [GO:0030425]; dense core granule [GO:0031045]; early phagosome [GO:0032009]; extracellular exosome [GO:0070062]; integral component of membrane [GO:0016021]; lysosomal membrane [GO:0005765]; lysosome [GO:0005764]; neuronal cell body [GO:0043025]; peroxisomal membrane [GO:0005778]; peroxisome [GO:0005777]; phago…	calcium-dependent phospholipid binding [GO:0005544]; calcium ion binding [GO:0005509]; calmodulin binding [GO:0005516]; clathrin binding [GO:0030276]; phosphatidylinositol-4,5-bisphosphate binding [GO:0005546]; phosphatidylserine binding [GO:0001786]; SNARE binding [GO:0000149]; syntaxin binding [GO:0019905]
Syt7	SSVSDLVNSLTSEMLMLSPGSEEDEAHEGCSR	S122	2.19246	1.35533	SIMPLEX	Q62747	Synaptotagmin-7 (Protein Syt7) (Synaptotagmin VII) (SytVII)	1	NA	Yes	Not GPI-Anchored	calcium ion regulated exocytosis [GO:0017156]; calcium ion-regulated exocytosis of neurotransmitter [GO:0048791]; calcium ion regulated lysosome exocytosis [GO:1990927]; detection of calcium ion [GO:0005513]; phagocytosis [GO:0006909]; phagosome-lysosome fusion [GO:0090385]; plasma membrane repair [GO:0001778]; positive regulation of calcium ion-dependent exocytosis [GO:0045956]; regulation of bo…	axon terminus [GO:0043679]; cell junction [GO:0030054]; cytosol [GO:0005829]; dendrite [GO:0030425]; dense core granule [GO:0031045]; early phagosome [GO:0032009]; extracellular exosome [GO:0070062]; integral component of membrane [GO:0016021]; lysosomal membrane [GO:0005765]; lysosome [GO:0005764]; neuronal cell body [GO:0043025]; peroxisomal membrane [GO:0005778]; peroxisome [GO:0005777]; phago…	calcium-dependent phospholipid binding [GO:0005544]; calcium ion binding [GO:0005509]; calmodulin binding [GO:0005516]; clathrin binding [GO:0030276]; phosphatidylinositol-4,5-bisphosphate binding [GO:0005546]; phosphatidylserine binding [GO:0001786]; SNARE binding [GO:0000149]; syntaxin binding [GO:0019905]
Syt7	SSVSDLVNSLTSEMLMLSPGSEEDEAHEGCSR	S122	2.19246	1.35533	SIMPLEX	Q62747	Synaptotagmin-7 (Protein Syt7) (Synaptotagmin VII) (SytVII)	1	NA	Yes	Not GPI-Anchored	calcium ion regulated exocytosis [GO:0017156]; calcium ion-regulated exocytosis of neurotransmitter [GO:0048791]; calcium ion regulated lysosome exocytosis [GO:1990927]; detection of calcium ion [GO:0005513]; phagocytosis [GO:0006909]; phagosome-lysosome fusion [GO:0090385]; plasma membrane repair [GO:0001778]; positive regulation of calcium ion-dependent exocytosis [GO:0045956]; regulation of bo…	axon terminus [GO:0043679]; cell junction [GO:0030054]; cytosol [GO:0005829]; dendrite [GO:0030425]; dense core granule [GO:0031045]; early phagosome [GO:0032009]; extracellular exosome [GO:0070062]; integral component of membrane [GO:0016021]; lysosomal membrane [GO:0005765]; lysosome [GO:0005764]; neuronal cell body [GO:0043025]; peroxisomal membrane [GO:0005778]; peroxisome [GO:0005777]; phago…	calcium-dependent phospholipid binding [GO:0005544]; calcium ion binding [GO:0005509]; calmodulin binding [GO:0005516]; clathrin binding [GO:0030276]; phosphatidylinositol-4,5-bisphosphate binding [GO:0005546]; phosphatidylserine binding [GO:0001786]; SNARE binding [GO:0000149]; syntaxin binding [GO:0019905]
Syt7	SSVSDLVNSLTSEMLMLSPGSEEDEAHEGCSR	S122	2.19246	1.35533	SIMPLEX	Q62747	Synaptotagmin-7 (Protein Syt7) (Synaptotagmin VII) (SytVII)	1	NA	Yes	Not GPI-Anchored	calcium ion regulated exocytosis [GO:0017156]; calcium ion-regulated exocytosis of neurotransmitter [GO:0048791]; calcium ion regulated lysosome exocytosis [GO:1990927]; detection of calcium ion [GO:0005513]; phagocytosis [GO:0006909]; phagosome-lysosome fusion [GO:0090385]; plasma membrane repair [GO:0001778]; positive regulation of calcium ion-dependent exocytosis [GO:0045956]; regulation of bo…	axon terminus [GO:0043679]; cell junction [GO:0030054]; cytosol [GO:0005829]; dendrite [GO:0030425]; dense core granule [GO:0031045]; early phagosome [GO:0032009]; extracellular exosome [GO:0070062]; integral component of membrane [GO:0016021]; lysosomal membrane [GO:0005765]; lysosome [GO:0005764]; neuronal cell body [GO:0043025]; peroxisomal membrane [GO:0005778]; peroxisome [GO:0005777]; phago…	calcium-dependent phospholipid binding [GO:0005544]; calcium ion binding [GO:0005509]; calmodulin binding [GO:0005516]; clathrin binding [GO:0030276]; phosphatidylinositol-4,5-bisphosphate binding [GO:0005546]; phosphatidylserine binding [GO:0001786]; SNARE binding [GO:0000149]; syntaxin binding [GO:0019905]
Syt7	SSVSDLVNSLTSEMLMLSPGSEEDEAHEGCSR	S122	2.19246	1.35533	SIMPLEX	Q62747	Synaptotagmin-7 (Protein Syt7) (Synaptotagmin VII) (SytVII)	1	NA	Yes	Not GPI-Anchored	calcium ion regulated exocytosis [GO:0017156]; calcium ion-regulated exocytosis of neurotransmitter [GO:0048791]; calcium ion regulated lysosome exocytosis [GO:1990927]; detection of calcium ion [GO:0005513]; phagocytosis [GO:0006909]; phagosome-lysosome fusion [GO:0090385]; plasma membrane repair [GO:0001778]; positive regulation of calcium ion-dependent exocytosis [GO:0045956]; regulation of bo…	axon terminus [GO:0043679]; cell junction [GO:0030054]; cytosol [GO:0005829]; dendrite [GO:0030425]; dense core granule [GO:0031045]; early phagosome [GO:0032009]; extracellular exosome [GO:0070062]; integral component of membrane [GO:0016021]; lysosomal membrane [GO:0005765]; lysosome [GO:0005764]; neuronal cell body [GO:0043025]; peroxisomal membrane [GO:0005778]; peroxisome [GO:0005777]; phago…	calcium-dependent phospholipid binding [GO:0005544]; calcium ion binding [GO:0005509]; calmodulin binding [GO:0005516]; clathrin binding [GO:0030276]; phosphatidylinositol-4,5-bisphosphate binding [GO:0005546]; phosphatidylserine binding [GO:0001786]; SNARE binding [GO:0000149]; syntaxin binding [GO:0019905]
Syt7	SSVSDLVNSLTSEMLMLSPGSEEDEAHEGCSR	S122	2.19246	1.35533	SIMPLEX	Q62747	Synaptotagmin-7 (Protein Syt7) (Synaptotagmin VII) (SytVII)	1	NA	Yes	Not GPI-Anchored	calcium ion regulated exocytosis [GO:0017156]; calcium ion-regulated exocytosis of neurotransmitter [GO:0048791]; calcium ion regulated lysosome exocytosis [GO:1990927]; detection of calcium ion [GO:0005513]; phagocytosis [GO:0006909]; phagosome-lysosome fusion [GO:0090385]; plasma membrane repair [GO:0001778]; positive regulation of calcium ion-dependent exocytosis [GO:0045956]; regulation of bo…	axon terminus [GO:0043679]; cell junction [GO:0030054]; cytosol [GO:0005829]; dendrite [GO:0030425]; dense core granule [GO:0031045]; early phagosome [GO:0032009]; extracellular exosome [GO:0070062]; integral component of membrane [GO:0016021]; lysosomal membrane [GO:0005765]; lysosome [GO:0005764]; neuronal cell body [GO:0043025]; peroxisomal membrane [GO:0005778]; peroxisome [GO:0005777]; phago…	calcium-dependent phospholipid binding [GO:0005544]; calcium ion binding [GO:0005509]; calmodulin binding [GO:0005516]; clathrin binding [GO:0030276]; phosphatidylinositol-4,5-bisphosphate binding [GO:0005546]; phosphatidylserine binding [GO:0001786]; SNARE binding [GO:0000149]; syntaxin binding [GO:0019905]
Syt7	SSVSDLVNSLTSEMLMLSPGSEEDEAHEGCSR	S122	2.19246	1.35533	SIMPLEX	Q62747	Synaptotagmin-7 (Protein Syt7) (Synaptotagmin VII) (SytVII)	1	NA	Yes	Not GPI-Anchored	calcium ion regulated exocytosis [GO:0017156]; calcium ion-regulated exocytosis of neurotransmitter [GO:0048791]; calcium ion regulated lysosome exocytosis [GO:1990927]; detection of calcium ion [GO:0005513]; phagocytosis [GO:0006909]; phagosome-lysosome fusion [GO:0090385]; plasma membrane repair [GO:0001778]; positive regulation of calcium ion-dependent exocytosis [GO:0045956]; regulation of bo…	axon terminus [GO:0043679]; cell junction [GO:0030054]; cytosol [GO:0005829]; dendrite [GO:0030425]; dense core granule [GO:0031045]; early phagosome [GO:0032009]; extracellular exosome [GO:0070062]; integral component of membrane [GO:0016021]; lysosomal membrane [GO:0005765]; lysosome [GO:0005764]; neuronal cell body [GO:0043025]; peroxisomal membrane [GO:0005778]; peroxisome [GO:0005777]; phago…	calcium-dependent phospholipid binding [GO:0005544]; calcium ion binding [GO:0005509]; calmodulin binding [GO:0005516]; clathrin binding [GO:0030276]; phosphatidylinositol-4,5-bisphosphate binding [GO:0005546]; phosphatidylserine binding [GO:0001786]; SNARE binding [GO:0000149]; syntaxin binding [GO:0019905]
Syt7	SSVSDLVNSLTSEMLMLSPGSEEDEAHEGCSR	S122	2.19246	1.35533	SIMPLEX	Q62747	Synaptotagmin-7 (Protein Syt7) (Synaptotagmin VII) (SytVII)	1	NA	Yes	Not GPI-Anchored	calcium ion regulated exocytosis [GO:0017156]; calcium ion-regulated exocytosis of neurotransmitter [GO:0048791]; calcium ion regulated lysosome exocytosis [GO:1990927]; detection of calcium ion [GO:0005513]; phagocytosis [GO:0006909]; phagosome-lysosome fusion [GO:0090385]; plasma membrane repair [GO:0001778]; positive regulation of calcium ion-dependent exocytosis [GO:0045956]; regulation of bo…	axon terminus [GO:0043679]; cell junction [GO:0030054]; cytosol [GO:0005829]; dendrite [GO:0030425]; dense core granule [GO:0031045]; early phagosome [GO:0032009]; extracellular exosome [GO:0070062]; integral component of membrane [GO:0016021]; lysosomal membrane [GO:0005765]; lysosome [GO:0005764]; neuronal cell body [GO:0043025]; peroxisomal membrane [GO:0005778]; peroxisome [GO:0005777]; phago…	calcium-dependent phospholipid binding [GO:0005544]; calcium ion binding [GO:0005509]; calmodulin binding [GO:0005516]; clathrin binding [GO:0030276]; phosphatidylinositol-4,5-bisphosphate binding [GO:0005546]; phosphatidylserine binding [GO:0001786]; SNARE binding [GO:0000149]; syntaxin binding [GO:0019905]
Vamp1	LSELDDRADALQAGASVFESSAAK	S77	1.4045	0.953979	SIMPLEX	Q63666	Vesicle-associated membrane protein 1 (VAMP-1) (Synaptobrevin-1)	1	NA	Yes	GPI-Anchored	exocytosis [GO:0006887]; intracellular protein transport [GO:0006886]; SNARE complex assembly [GO:0035493]; vesicle fusion [GO:0006906]; vesicle-mediated transport [GO:0016192]	cell junction [GO:0030054]; cell surface [GO:0009986]; integral component of membrane [GO:0016021]; mitochondrial outer membrane [GO:0005741]; SNARE complex [GO:0031201]; specific granule membrane [GO:0035579]; synaptic vesicle membrane [GO:0030672]; terminal bouton [GO:0043195]; tertiary granule membrane [GO:0070821]	SNAP receptor activity [GO:0005484]; syntaxin binding [GO:0019905]
Vamp1	LSELDDRADALQAGASVFESSAAK	S77	1.4045	0.953979	SIMPLEX	Q63666	Vesicle-associated membrane protein 1 (VAMP-1) (Synaptobrevin-1)	1	NA	Yes	GPI-Anchored	exocytosis [GO:0006887]; intracellular protein transport [GO:0006886]; SNARE complex assembly [GO:0035493]; vesicle fusion [GO:0006906]; vesicle-mediated transport [GO:0016192]	cell junction [GO:0030054]; cell surface [GO:0009986]; integral component of membrane [GO:0016021]; mitochondrial outer membrane [GO:0005741]; SNARE complex [GO:0031201]; specific granule membrane [GO:0035579]; synaptic vesicle membrane [GO:0030672]; terminal bouton [GO:0043195]; tertiary granule membrane [GO:0070821]	SNAP receptor activity [GO:0005484]; syntaxin binding [GO:0019905]
Vamp1	LSELDDRADALQAGASVFESSAAK	S77	1.4045	0.953979	SIMPLEX	Q63666	Vesicle-associated membrane protein 1 (VAMP-1) (Synaptobrevin-1)	1	NA	Yes	GPI-Anchored	exocytosis [GO:0006887]; intracellular protein transport [GO:0006886]; SNARE complex assembly [GO:0035493]; vesicle fusion [GO:0006906]; vesicle-mediated transport [GO:0016192]	cell junction [GO:0030054]; cell surface [GO:0009986]; integral component of membrane [GO:0016021]; mitochondrial outer membrane [GO:0005741]; SNARE complex [GO:0031201]; specific granule membrane [GO:0035579]; synaptic vesicle membrane [GO:0030672]; terminal bouton [GO:0043195]; tertiary granule membrane [GO:0070821]	SNAP receptor activity [GO:0005484]; syntaxin binding [GO:0019905]
Vamp1	LSELDDRADALQAGASVFESSAAK	S77	1.4045	0.953979	SIMPLEX	Q63666	Vesicle-associated membrane protein 1 (VAMP-1) (Synaptobrevin-1)	1	NA	Yes	GPI-Anchored	exocytosis [GO:0006887]; intracellular protein transport [GO:0006886]; SNARE complex assembly [GO:0035493]; vesicle fusion [GO:0006906]; vesicle-mediated transport [GO:0016192]	cell junction [GO:0030054]; cell surface [GO:0009986]; integral component of membrane [GO:0016021]; mitochondrial outer membrane [GO:0005741]; SNARE complex [GO:0031201]; specific granule membrane [GO:0035579]; synaptic vesicle membrane [GO:0030672]; terminal bouton [GO:0043195]; tertiary granule membrane [GO:0070821]	SNAP receptor activity [GO:0005484]; syntaxin binding [GO:0019905]
Agap2	VDTTIALV	T1181	1.32057	-0.644533	Acetone	Q8CGU4	Arf-GAP with GTPase, ANK repeat and PH domain-containing protein 2 (AGAP-2) (Centaurin-gamma-1) (Cnt-g1) (Phosphatidylinositol 3-kinase enhancer) (PIKE)	0	NA	NA	Not GPI-Anchored	mammary gland alveolus development [GO:0060749]; negative regulation of apoptotic process [GO:0043066]; negative regulation of extrinsic apoptotic signaling pathway in absence of ligand [GO:2001240]; negative regulation of neuron apoptotic process [GO:0043524]; negative regulation of protein catabolic process [GO:0042177]; positive regulation of JAK-STAT cascade [GO:0046427]; positive regulation …	cytosol [GO:0005829]; extracellular exosome [GO:0070062]; membrane [GO:0016020]; mitochondrion [GO:0005739]; nucleolus [GO:0005730]; nucleus [GO:0005634]	GTPase activator activity [GO:0005096]; GTPase activity [GO:0003924]; GTP binding [GO:0005525]; metal ion binding [GO:0046872]; protein kinase activator activity [GO:0030295]; protein kinase binding [GO:0019901]
Agap2	VDTTIALV	T1181	1.32057	-0.644533	Acetone	Q8CGU4	Arf-GAP with GTPase, ANK repeat and PH domain-containing protein 2 (AGAP-2) (Centaurin-gamma-1) (Cnt-g1) (Phosphatidylinositol 3-kinase enhancer) (PIKE)	0	NA	NA	Not GPI-Anchored	mammary gland alveolus development [GO:0060749]; negative regulation of apoptotic process [GO:0043066]; negative regulation of extrinsic apoptotic signaling pathway in absence of ligand [GO:2001240]; negative regulation of neuron apoptotic process [GO:0043524]; negative regulation of protein catabolic process [GO:0042177]; positive regulation of JAK-STAT cascade [GO:0046427]; positive regulation …	cytosol [GO:0005829]; extracellular exosome [GO:0070062]; membrane [GO:0016020]; mitochondrion [GO:0005739]; nucleolus [GO:0005730]; nucleus [GO:0005634]	GTPase activator activity [GO:0005096]; GTPase activity [GO:0003924]; GTP binding [GO:0005525]; metal ion binding [GO:0046872]; protein kinase activator activity [GO:0030295]; protein kinase binding [GO:0019901]
Agap2	VDTTIALV	T1181	1.32057	-0.644533	Acetone	Q8CGU4	Arf-GAP with GTPase, ANK repeat and PH domain-containing protein 2 (AGAP-2) (Centaurin-gamma-1) (Cnt-g1) (Phosphatidylinositol 3-kinase enhancer) (PIKE)	0	NA	NA	Not GPI-Anchored	mammary gland alveolus development [GO:0060749]; negative regulation of apoptotic process [GO:0043066]; negative regulation of extrinsic apoptotic signaling pathway in absence of ligand [GO:2001240]; negative regulation of neuron apoptotic process [GO:0043524]; negative regulation of protein catabolic process [GO:0042177]; positive regulation of JAK-STAT cascade [GO:0046427]; positive regulation …	cytosol [GO:0005829]; extracellular exosome [GO:0070062]; membrane [GO:0016020]; mitochondrion [GO:0005739]; nucleolus [GO:0005730]; nucleus [GO:0005634]	GTPase activator activity [GO:0005096]; GTPase activity [GO:0003924]; GTP binding [GO:0005525]; metal ion binding [GO:0046872]; protein kinase activator activity [GO:0030295]; protein kinase binding [GO:0019901]
Agap2	VDTTIALV	T1181	1.32057	-0.644533	Acetone	Q8CGU4	Arf-GAP with GTPase, ANK repeat and PH domain-containing protein 2 (AGAP-2) (Centaurin-gamma-1) (Cnt-g1) (Phosphatidylinositol 3-kinase enhancer) (PIKE)	0	NA	NA	Not GPI-Anchored	mammary gland alveolus development [GO:0060749]; negative regulation of apoptotic process [GO:0043066]; negative regulation of extrinsic apoptotic signaling pathway in absence of ligand [GO:2001240]; negative regulation of neuron apoptotic process [GO:0043524]; negative regulation of protein catabolic process [GO:0042177]; positive regulation of JAK-STAT cascade [GO:0046427]; positive regulation …	cytosol [GO:0005829]; extracellular exosome [GO:0070062]; membrane [GO:0016020]; mitochondrion [GO:0005739]; nucleolus [GO:0005730]; nucleus [GO:0005634]	GTPase activator activity [GO:0005096]; GTPase activity [GO:0003924]; GTP binding [GO:0005525]; metal ion binding [GO:0046872]; protein kinase activator activity [GO:0030295]; protein kinase binding [GO:0019901]
Agap2	VDTTIALV	T1181	1.32057	-0.644533	Acetone	Q8CGU4	Arf-GAP with GTPase, ANK repeat and PH domain-containing protein 2 (AGAP-2) (Centaurin-gamma-1) (Cnt-g1) (Phosphatidylinositol 3-kinase enhancer) (PIKE)	0	NA	NA	Not GPI-Anchored	mammary gland alveolus development [GO:0060749]; negative regulation of apoptotic process [GO:0043066]; negative regulation of extrinsic apoptotic signaling pathway in absence of ligand [GO:2001240]; negative regulation of neuron apoptotic process [GO:0043524]; negative regulation of protein catabolic process [GO:0042177]; positive regulation of JAK-STAT cascade [GO:0046427]; positive regulation …	cytosol [GO:0005829]; extracellular exosome [GO:0070062]; membrane [GO:0016020]; mitochondrion [GO:0005739]; nucleolus [GO:0005730]; nucleus [GO:0005634]	GTPase activator activity [GO:0005096]; GTPase activity [GO:0003924]; GTP binding [GO:0005525]; metal ion binding [GO:0046872]; protein kinase activator activity [GO:0030295]; protein kinase binding [GO:0019901]
Agap2	VDTTIALV	T1181	1.32057	-0.644533	Acetone	Q8CGU4	Arf-GAP with GTPase, ANK repeat and PH domain-containing protein 2 (AGAP-2) (Centaurin-gamma-1) (Cnt-g1) (Phosphatidylinositol 3-kinase enhancer) (PIKE)	0	NA	NA	Not GPI-Anchored	mammary gland alveolus development [GO:0060749]; negative regulation of apoptotic process [GO:0043066]; negative regulation of extrinsic apoptotic signaling pathway in absence of ligand [GO:2001240]; negative regulation of neuron apoptotic process [GO:0043524]; negative regulation of protein catabolic process [GO:0042177]; positive regulation of JAK-STAT cascade [GO:0046427]; positive regulation …	cytosol [GO:0005829]; extracellular exosome [GO:0070062]; membrane [GO:0016020]; mitochondrion [GO:0005739]; nucleolus [GO:0005730]; nucleus [GO:0005634]	GTPase activator activity [GO:0005096]; GTPase activity [GO:0003924]; GTP binding [GO:0005525]; metal ion binding [GO:0046872]; protein kinase activator activity [GO:0030295]; protein kinase binding [GO:0019901]
Agap2	VDTTIALV	T1181	1.32057	-0.644533	Acetone	Q8CGU4	Arf-GAP with GTPase, ANK repeat and PH domain-containing protein 2 (AGAP-2) (Centaurin-gamma-1) (Cnt-g1) (Phosphatidylinositol 3-kinase enhancer) (PIKE)	0	NA	NA	Not GPI-Anchored	mammary gland alveolus development [GO:0060749]; negative regulation of apoptotic process [GO:0043066]; negative regulation of extrinsic apoptotic signaling pathway in absence of ligand [GO:2001240]; negative regulation of neuron apoptotic process [GO:0043524]; negative regulation of protein catabolic process [GO:0042177]; positive regulation of JAK-STAT cascade [GO:0046427]; positive regulation …	cytosol [GO:0005829]; extracellular exosome [GO:0070062]; membrane [GO:0016020]; mitochondrion [GO:0005739]; nucleolus [GO:0005730]; nucleus [GO:0005634]	GTPase activator activity [GO:0005096]; GTPase activity [GO:0003924]; GTP binding [GO:0005525]; metal ion binding [GO:0046872]; protein kinase activator activity [GO:0030295]; protein kinase binding [GO:0019901]
Agap2	VDTTIALV	T1181	1.32057	-0.644533	Acetone	Q8CGU4	Arf-GAP with GTPase, ANK repeat and PH domain-containing protein 2 (AGAP-2) (Centaurin-gamma-1) (Cnt-g1) (Phosphatidylinositol 3-kinase enhancer) (PIKE)	0	NA	NA	Not GPI-Anchored	mammary gland alveolus development [GO:0060749]; negative regulation of apoptotic process [GO:0043066]; negative regulation of extrinsic apoptotic signaling pathway in absence of ligand [GO:2001240]; negative regulation of neuron apoptotic process [GO:0043524]; negative regulation of protein catabolic process [GO:0042177]; positive regulation of JAK-STAT cascade [GO:0046427]; positive regulation …	cytosol [GO:0005829]; extracellular exosome [GO:0070062]; membrane [GO:0016020]; mitochondrion [GO:0005739]; nucleolus [GO:0005730]; nucleus [GO:0005634]	GTPase activator activity [GO:0005096]; GTPase activity [GO:0003924]; GTP binding [GO:0005525]; metal ion binding [GO:0046872]; protein kinase activator activity [GO:0030295]; protein kinase binding [GO:0019901]
Agap2	VDTTIALV	T1181	1.32057	-0.644533	Acetone	Q8CGU4	Arf-GAP with GTPase, ANK repeat and PH domain-containing protein 2 (AGAP-2) (Centaurin-gamma-1) (Cnt-g1) (Phosphatidylinositol 3-kinase enhancer) (PIKE)	0	NA	NA	Not GPI-Anchored	mammary gland alveolus development [GO:0060749]; negative regulation of apoptotic process [GO:0043066]; negative regulation of extrinsic apoptotic signaling pathway in absence of ligand [GO:2001240]; negative regulation of neuron apoptotic process [GO:0043524]; negative regulation of protein catabolic process [GO:0042177]; positive regulation of JAK-STAT cascade [GO:0046427]; positive regulation …	cytosol [GO:0005829]; extracellular exosome [GO:0070062]; membrane [GO:0016020]; mitochondrion [GO:0005739]; nucleolus [GO:0005730]; nucleus [GO:0005634]	GTPase activator activity [GO:0005096]; GTPase activity [GO:0003924]; GTP binding [GO:0005525]; metal ion binding [GO:0046872]; protein kinase activator activity [GO:0030295]; protein kinase binding [GO:0019901]
Agap2	VDTTIALV	T1181	1.32057	-0.644533	Acetone	Q8CGU4	Arf-GAP with GTPase, ANK repeat and PH domain-containing protein 2 (AGAP-2) (Centaurin-gamma-1) (Cnt-g1) (Phosphatidylinositol 3-kinase enhancer) (PIKE)	0	NA	NA	Not GPI-Anchored	mammary gland alveolus development [GO:0060749]; negative regulation of apoptotic process [GO:0043066]; negative regulation of extrinsic apoptotic signaling pathway in absence of ligand [GO:2001240]; negative regulation of neuron apoptotic process [GO:0043524]; negative regulation of protein catabolic process [GO:0042177]; positive regulation of JAK-STAT cascade [GO:0046427]; positive regulation …	cytosol [GO:0005829]; extracellular exosome [GO:0070062]; membrane [GO:0016020]; mitochondrion [GO:0005739]; nucleolus [GO:0005730]; nucleus [GO:0005634]	GTPase activator activity [GO:0005096]; GTPase activity [GO:0003924]; GTP binding [GO:0005525]; metal ion binding [GO:0046872]; protein kinase activator activity [GO:0030295]; protein kinase binding [GO:0019901]
Agap2	VDTTIALV	T1181	1.32057	-0.644533	Acetone	Q8CGU4	Arf-GAP with GTPase, ANK repeat and PH domain-containing protein 2 (AGAP-2) (Centaurin-gamma-1) (Cnt-g1) (Phosphatidylinositol 3-kinase enhancer) (PIKE)	0	NA	NA	Not GPI-Anchored	mammary gland alveolus development [GO:0060749]; negative regulation of apoptotic process [GO:0043066]; negative regulation of extrinsic apoptotic signaling pathway in absence of ligand [GO:2001240]; negative regulation of neuron apoptotic process [GO:0043524]; negative regulation of protein catabolic process [GO:0042177]; positive regulation of JAK-STAT cascade [GO:0046427]; positive regulation …	cytosol [GO:0005829]; extracellular exosome [GO:0070062]; membrane [GO:0016020]; mitochondrion [GO:0005739]; nucleolus [GO:0005730]; nucleus [GO:0005634]	GTPase activator activity [GO:0005096]; GTPase activity [GO:0003924]; GTP binding [GO:0005525]; metal ion binding [GO:0046872]; protein kinase activator activity [GO:0030295]; protein kinase binding [GO:0019901]
Agap2	VDTTIALV	T1181	1.32057	-0.644533	Acetone	Q8CGU4	Arf-GAP with GTPase, ANK repeat and PH domain-containing protein 2 (AGAP-2) (Centaurin-gamma-1) (Cnt-g1) (Phosphatidylinositol 3-kinase enhancer) (PIKE)	0	NA	NA	Not GPI-Anchored	mammary gland alveolus development [GO:0060749]; negative regulation of apoptotic process [GO:0043066]; negative regulation of extrinsic apoptotic signaling pathway in absence of ligand [GO:2001240]; negative regulation of neuron apoptotic process [GO:0043524]; negative regulation of protein catabolic process [GO:0042177]; positive regulation of JAK-STAT cascade [GO:0046427]; positive regulation …	cytosol [GO:0005829]; extracellular exosome [GO:0070062]; membrane [GO:0016020]; mitochondrion [GO:0005739]; nucleolus [GO:0005730]; nucleus [GO:0005634]	GTPase activator activity [GO:0005096]; GTPase activity [GO:0003924]; GTP binding [GO:0005525]; metal ion binding [GO:0046872]; protein kinase activator activity [GO:0030295]; protein kinase binding [GO:0019901]
Agap2	VDTTIALV	T1181	1.32057	-0.644533	Acetone	Q8CGU4	Arf-GAP with GTPase, ANK repeat and PH domain-containing protein 2 (AGAP-2) (Centaurin-gamma-1) (Cnt-g1) (Phosphatidylinositol 3-kinase enhancer) (PIKE)	0	NA	NA	Not GPI-Anchored	mammary gland alveolus development [GO:0060749]; negative regulation of apoptotic process [GO:0043066]; negative regulation of extrinsic apoptotic signaling pathway in absence of ligand [GO:2001240]; negative regulation of neuron apoptotic process [GO:0043524]; negative regulation of protein catabolic process [GO:0042177]; positive regulation of JAK-STAT cascade [GO:0046427]; positive regulation …	cytosol [GO:0005829]; extracellular exosome [GO:0070062]; membrane [GO:0016020]; mitochondrion [GO:0005739]; nucleolus [GO:0005730]; nucleus [GO:0005634]	GTPase activator activity [GO:0005096]; GTPase activity [GO:0003924]; GTP binding [GO:0005525]; metal ion binding [GO:0046872]; protein kinase activator activity [GO:0030295]; protein kinase binding [GO:0019901]
Agap2	VDTTIALV	T1181	1.32057	-0.644533	Acetone	Q8CGU4	Arf-GAP with GTPase, ANK repeat and PH domain-containing protein 2 (AGAP-2) (Centaurin-gamma-1) (Cnt-g1) (Phosphatidylinositol 3-kinase enhancer) (PIKE)	0	NA	NA	Not GPI-Anchored	mammary gland alveolus development [GO:0060749]; negative regulation of apoptotic process [GO:0043066]; negative regulation of extrinsic apoptotic signaling pathway in absence of ligand [GO:2001240]; negative regulation of neuron apoptotic process [GO:0043524]; negative regulation of protein catabolic process [GO:0042177]; positive regulation of JAK-STAT cascade [GO:0046427]; positive regulation …	cytosol [GO:0005829]; extracellular exosome [GO:0070062]; membrane [GO:0016020]; mitochondrion [GO:0005739]; nucleolus [GO:0005730]; nucleus [GO:0005634]	GTPase activator activity [GO:0005096]; GTPase activity [GO:0003924]; GTP binding [GO:0005525]; metal ion binding [GO:0046872]; protein kinase activator activity [GO:0030295]; protein kinase binding [GO:0019901]
Agap2	VDTTIALV	T1181	1.32057	-0.644533	Acetone	Q8CGU4	Arf-GAP with GTPase, ANK repeat and PH domain-containing protein 2 (AGAP-2) (Centaurin-gamma-1) (Cnt-g1) (Phosphatidylinositol 3-kinase enhancer) (PIKE)	0	NA	NA	Not GPI-Anchored	mammary gland alveolus development [GO:0060749]; negative regulation of apoptotic process [GO:0043066]; negative regulation of extrinsic apoptotic signaling pathway in absence of ligand [GO:2001240]; negative regulation of neuron apoptotic process [GO:0043524]; negative regulation of protein catabolic process [GO:0042177]; positive regulation of JAK-STAT cascade [GO:0046427]; positive regulation …	cytosol [GO:0005829]; extracellular exosome [GO:0070062]; membrane [GO:0016020]; mitochondrion [GO:0005739]; nucleolus [GO:0005730]; nucleus [GO:0005634]	GTPase activator activity [GO:0005096]; GTPase activity [GO:0003924]; GTP binding [GO:0005525]; metal ion binding [GO:0046872]; protein kinase activator activity [GO:0030295]; protein kinase binding [GO:0019901]
Srcin1	LGGAPTSQGVSPSPSAILER	T392;S397	1.32331	0.646247	SIMPLEX	Q9QXY2	SRC kinase signaling inhibitor 1 (SNAP-25-interacting protein) (SNIP) (p130Cas-associated protein) (p140Cap)	0	NA	Yes	Not GPI-Anchored	exocytosis [GO:0006887]; negative regulation of cell adhesion [GO:0007162]; negative regulation of protein secretion [GO:0050709]; negative regulation of protein tyrosine kinase activity [GO:0061099]; positive regulation of protein tyrosine kinase activity [GO:0061098]; regulation of cell migration [GO:0030334]; regulation of dendritic spine morphogenesis [GO:0061001]; substrate adhesion-dependen…	actin cytoskeleton [GO:0015629]; axon [GO:0030424]; cell junction [GO:0030054]; cytoplasm [GO:0005737]; dendrite [GO:0030425]; filopodium [GO:0030175]; lamellipodium [GO:0030027]; neuronal cell body [GO:0043025]; neuron projection [GO:0043005]; postsynaptic density [GO:0014069]; postsynaptic membrane [GO:0045211]; synapse [GO:0045202]	protein domain specific binding [GO:0019904]; protein kinase binding [GO:0019901]
Srcin1	LGGAPTSQGVSPSPSAILER	T392;S397	1.32331	0.646247	SIMPLEX	Q9QXY2	SRC kinase signaling inhibitor 1 (SNAP-25-interacting protein) (SNIP) (p130Cas-associated protein) (p140Cap)	0	NA	Yes	Not GPI-Anchored	exocytosis [GO:0006887]; negative regulation of cell adhesion [GO:0007162]; negative regulation of protein secretion [GO:0050709]; negative regulation of protein tyrosine kinase activity [GO:0061099]; positive regulation of protein tyrosine kinase activity [GO:0061098]; regulation of cell migration [GO:0030334]; regulation of dendritic spine morphogenesis [GO:0061001]; substrate adhesion-dependen…	actin cytoskeleton [GO:0015629]; axon [GO:0030424]; cell junction [GO:0030054]; cytoplasm [GO:0005737]; dendrite [GO:0030425]; filopodium [GO:0030175]; lamellipodium [GO:0030027]; neuronal cell body [GO:0043025]; neuron projection [GO:0043005]; postsynaptic density [GO:0014069]; postsynaptic membrane [GO:0045211]; synapse [GO:0045202]	protein domain specific binding [GO:0019904]; protein kinase binding [GO:0019901]
Srcin1	LGGAPTSQGVSPSPSAILER	T392;S397	1.32331	0.646247	SIMPLEX	Q9QXY2	SRC kinase signaling inhibitor 1 (SNAP-25-interacting protein) (SNIP) (p130Cas-associated protein) (p140Cap)	0	NA	Yes	Not GPI-Anchored	exocytosis [GO:0006887]; negative regulation of cell adhesion [GO:0007162]; negative regulation of protein secretion [GO:0050709]; negative regulation of protein tyrosine kinase activity [GO:0061099]; positive regulation of protein tyrosine kinase activity [GO:0061098]; regulation of cell migration [GO:0030334]; regulation of dendritic spine morphogenesis [GO:0061001]; substrate adhesion-dependen…	actin cytoskeleton [GO:0015629]; axon [GO:0030424]; cell junction [GO:0030054]; cytoplasm [GO:0005737]; dendrite [GO:0030425]; filopodium [GO:0030175]; lamellipodium [GO:0030027]; neuronal cell body [GO:0043025]; neuron projection [GO:0043005]; postsynaptic density [GO:0014069]; postsynaptic membrane [GO:0045211]; synapse [GO:0045202]	protein domain specific binding [GO:0019904]; protein kinase binding [GO:0019901]
Srcin1	LGGAPTSQGVSPSPSAILER	T392;S397	1.32331	0.646247	SIMPLEX	Q9QXY2	SRC kinase signaling inhibitor 1 (SNAP-25-interacting protein) (SNIP) (p130Cas-associated protein) (p140Cap)	0	NA	Yes	Not GPI-Anchored	exocytosis [GO:0006887]; negative regulation of cell adhesion [GO:0007162]; negative regulation of protein secretion [GO:0050709]; negative regulation of protein tyrosine kinase activity [GO:0061099]; positive regulation of protein tyrosine kinase activity [GO:0061098]; regulation of cell migration [GO:0030334]; regulation of dendritic spine morphogenesis [GO:0061001]; substrate adhesion-dependen…	actin cytoskeleton [GO:0015629]; axon [GO:0030424]; cell junction [GO:0030054]; cytoplasm [GO:0005737]; dendrite [GO:0030425]; filopodium [GO:0030175]; lamellipodium [GO:0030027]; neuronal cell body [GO:0043025]; neuron projection [GO:0043005]; postsynaptic density [GO:0014069]; postsynaptic membrane [GO:0045211]; synapse [GO:0045202]	protein domain specific binding [GO:0019904]; protein kinase binding [GO:0019901]
Srcin1	LGGAPTSQGVSPSPSAILER	T392;S397	1.32331	0.646247	SIMPLEX	Q9QXY2	SRC kinase signaling inhibitor 1 (SNAP-25-interacting protein) (SNIP) (p130Cas-associated protein) (p140Cap)	0	NA	Yes	Not GPI-Anchored	exocytosis [GO:0006887]; negative regulation of cell adhesion [GO:0007162]; negative regulation of protein secretion [GO:0050709]; negative regulation of protein tyrosine kinase activity [GO:0061099]; positive regulation of protein tyrosine kinase activity [GO:0061098]; regulation of cell migration [GO:0030334]; regulation of dendritic spine morphogenesis [GO:0061001]; substrate adhesion-dependen…	actin cytoskeleton [GO:0015629]; axon [GO:0030424]; cell junction [GO:0030054]; cytoplasm [GO:0005737]; dendrite [GO:0030425]; filopodium [GO:0030175]; lamellipodium [GO:0030027]; neuronal cell body [GO:0043025]; neuron projection [GO:0043005]; postsynaptic density [GO:0014069]; postsynaptic membrane [GO:0045211]; synapse [GO:0045202]	protein domain specific binding [GO:0019904]; protein kinase binding [GO:0019901]
Srcin1	LGGAPTSQGVSPSPSAILER	T392;S397	1.32331	0.646247	SIMPLEX	Q9QXY2	SRC kinase signaling inhibitor 1 (SNAP-25-interacting protein) (SNIP) (p130Cas-associated protein) (p140Cap)	0	NA	Yes	Not GPI-Anchored	exocytosis [GO:0006887]; negative regulation of cell adhesion [GO:0007162]; negative regulation of protein secretion [GO:0050709]; negative regulation of protein tyrosine kinase activity [GO:0061099]; positive regulation of protein tyrosine kinase activity [GO:0061098]; regulation of cell migration [GO:0030334]; regulation of dendritic spine morphogenesis [GO:0061001]; substrate adhesion-dependen…	actin cytoskeleton [GO:0015629]; axon [GO:0030424]; cell junction [GO:0030054]; cytoplasm [GO:0005737]; dendrite [GO:0030425]; filopodium [GO:0030175]; lamellipodium [GO:0030027]; neuronal cell body [GO:0043025]; neuron projection [GO:0043005]; postsynaptic density [GO:0014069]; postsynaptic membrane [GO:0045211]; synapse [GO:0045202]	protein domain specific binding [GO:0019904]; protein kinase binding [GO:0019901]
Srcin1	LGGAPTSQGVSPSPSAILER	T392;S397	1.32331	0.646247	SIMPLEX	Q9QXY2	SRC kinase signaling inhibitor 1 (SNAP-25-interacting protein) (SNIP) (p130Cas-associated protein) (p140Cap)	0	NA	Yes	Not GPI-Anchored	exocytosis [GO:0006887]; negative regulation of cell adhesion [GO:0007162]; negative regulation of protein secretion [GO:0050709]; negative regulation of protein tyrosine kinase activity [GO:0061099]; positive regulation of protein tyrosine kinase activity [GO:0061098]; regulation of cell migration [GO:0030334]; regulation of dendritic spine morphogenesis [GO:0061001]; substrate adhesion-dependen…	actin cytoskeleton [GO:0015629]; axon [GO:0030424]; cell junction [GO:0030054]; cytoplasm [GO:0005737]; dendrite [GO:0030425]; filopodium [GO:0030175]; lamellipodium [GO:0030027]; neuronal cell body [GO:0043025]; neuron projection [GO:0043005]; postsynaptic density [GO:0014069]; postsynaptic membrane [GO:0045211]; synapse [GO:0045202]	protein domain specific binding [GO:0019904]; protein kinase binding [GO:0019901]
Srcin1	LGGAPTSQGVSPSPSAILER	T392;S397	1.32331	0.646247	SIMPLEX	Q9QXY2	SRC kinase signaling inhibitor 1 (SNAP-25-interacting protein) (SNIP) (p130Cas-associated protein) (p140Cap)	0	NA	Yes	Not GPI-Anchored	exocytosis [GO:0006887]; negative regulation of cell adhesion [GO:0007162]; negative regulation of protein secretion [GO:0050709]; negative regulation of protein tyrosine kinase activity [GO:0061099]; positive regulation of protein tyrosine kinase activity [GO:0061098]; regulation of cell migration [GO:0030334]; regulation of dendritic spine morphogenesis [GO:0061001]; substrate adhesion-dependen…	actin cytoskeleton [GO:0015629]; axon [GO:0030424]; cell junction [GO:0030054]; cytoplasm [GO:0005737]; dendrite [GO:0030425]; filopodium [GO:0030175]; lamellipodium [GO:0030027]; neuronal cell body [GO:0043025]; neuron projection [GO:0043005]; postsynaptic density [GO:0014069]; postsynaptic membrane [GO:0045211]; synapse [GO:0045202]	protein domain specific binding [GO:0019904]; protein kinase binding [GO:0019901]
Srcin1	LGGAPTSQGVSPSPSAILER	T392;S397	1.32331	0.646247	SIMPLEX	Q9QXY2	SRC kinase signaling inhibitor 1 (SNAP-25-interacting protein) (SNIP) (p130Cas-associated protein) (p140Cap)	0	NA	Yes	Not GPI-Anchored	exocytosis [GO:0006887]; negative regulation of cell adhesion [GO:0007162]; negative regulation of protein secretion [GO:0050709]; negative regulation of protein tyrosine kinase activity [GO:0061099]; positive regulation of protein tyrosine kinase activity [GO:0061098]; regulation of cell migration [GO:0030334]; regulation of dendritic spine morphogenesis [GO:0061001]; substrate adhesion-dependen…	actin cytoskeleton [GO:0015629]; axon [GO:0030424]; cell junction [GO:0030054]; cytoplasm [GO:0005737]; dendrite [GO:0030425]; filopodium [GO:0030175]; lamellipodium [GO:0030027]; neuronal cell body [GO:0043025]; neuron projection [GO:0043005]; postsynaptic density [GO:0014069]; postsynaptic membrane [GO:0045211]; synapse [GO:0045202]	protein domain specific binding [GO:0019904]; protein kinase binding [GO:0019901]
Srcin1	LGGAPTSQGVSPSPSAILER	T392;S397	1.32331	0.646247	SIMPLEX	Q9QXY2	SRC kinase signaling inhibitor 1 (SNAP-25-interacting protein) (SNIP) (p130Cas-associated protein) (p140Cap)	0	NA	Yes	Not GPI-Anchored	exocytosis [GO:0006887]; negative regulation of cell adhesion [GO:0007162]; negative regulation of protein secretion [GO:0050709]; negative regulation of protein tyrosine kinase activity [GO:0061099]; positive regulation of protein tyrosine kinase activity [GO:0061098]; regulation of cell migration [GO:0030334]; regulation of dendritic spine morphogenesis [GO:0061001]; substrate adhesion-dependen…	actin cytoskeleton [GO:0015629]; axon [GO:0030424]; cell junction [GO:0030054]; cytoplasm [GO:0005737]; dendrite [GO:0030425]; filopodium [GO:0030175]; lamellipodium [GO:0030027]; neuronal cell body [GO:0043025]; neuron projection [GO:0043005]; postsynaptic density [GO:0014069]; postsynaptic membrane [GO:0045211]; synapse [GO:0045202]	protein domain specific binding [GO:0019904]; protein kinase binding [GO:0019901]
Srcin1	LGGAPTSQGVSPSPSAILER	T392;S397	1.32331	0.646247	SIMPLEX	Q9QXY2	SRC kinase signaling inhibitor 1 (SNAP-25-interacting protein) (SNIP) (p130Cas-associated protein) (p140Cap)	0	NA	Yes	Not GPI-Anchored	exocytosis [GO:0006887]; negative regulation of cell adhesion [GO:0007162]; negative regulation of protein secretion [GO:0050709]; negative regulation of protein tyrosine kinase activity [GO:0061099]; positive regulation of protein tyrosine kinase activity [GO:0061098]; regulation of cell migration [GO:0030334]; regulation of dendritic spine morphogenesis [GO:0061001]; substrate adhesion-dependen…	actin cytoskeleton [GO:0015629]; axon [GO:0030424]; cell junction [GO:0030054]; cytoplasm [GO:0005737]; dendrite [GO:0030425]; filopodium [GO:0030175]; lamellipodium [GO:0030027]; neuronal cell body [GO:0043025]; neuron projection [GO:0043005]; postsynaptic density [GO:0014069]; postsynaptic membrane [GO:0045211]; synapse [GO:0045202]	protein domain specific binding [GO:0019904]; protein kinase binding [GO:0019901]
Srcin1	LGGAPTSQGVSPSPSAILER	T392;S397	1.32331	0.646247	SIMPLEX	Q9QXY2	SRC kinase signaling inhibitor 1 (SNAP-25-interacting protein) (SNIP) (p130Cas-associated protein) (p140Cap)	0	NA	Yes	Not GPI-Anchored	exocytosis [GO:0006887]; negative regulation of cell adhesion [GO:0007162]; negative regulation of protein secretion [GO:0050709]; negative regulation of protein tyrosine kinase activity [GO:0061099]; positive regulation of protein tyrosine kinase activity [GO:0061098]; regulation of cell migration [GO:0030334]; regulation of dendritic spine morphogenesis [GO:0061001]; substrate adhesion-dependen…	actin cytoskeleton [GO:0015629]; axon [GO:0030424]; cell junction [GO:0030054]; cytoplasm [GO:0005737]; dendrite [GO:0030425]; filopodium [GO:0030175]; lamellipodium [GO:0030027]; neuronal cell body [GO:0043025]; neuron projection [GO:0043005]; postsynaptic density [GO:0014069]; postsynaptic membrane [GO:0045211]; synapse [GO:0045202]	protein domain specific binding [GO:0019904]; protein kinase binding [GO:0019901]
Srcin1	LGGAPTSQGVSPSPSAILER	T392;S397	1.32331	0.646247	SIMPLEX	Q9QXY2	SRC kinase signaling inhibitor 1 (SNAP-25-interacting protein) (SNIP) (p130Cas-associated protein) (p140Cap)	0	NA	Yes	Not GPI-Anchored	exocytosis [GO:0006887]; negative regulation of cell adhesion [GO:0007162]; negative regulation of protein secretion [GO:0050709]; negative regulation of protein tyrosine kinase activity [GO:0061099]; positive regulation of protein tyrosine kinase activity [GO:0061098]; regulation of cell migration [GO:0030334]; regulation of dendritic spine morphogenesis [GO:0061001]; substrate adhesion-dependen…	actin cytoskeleton [GO:0015629]; axon [GO:0030424]; cell junction [GO:0030054]; cytoplasm [GO:0005737]; dendrite [GO:0030425]; filopodium [GO:0030175]; lamellipodium [GO:0030027]; neuronal cell body [GO:0043025]; neuron projection [GO:0043005]; postsynaptic density [GO:0014069]; postsynaptic membrane [GO:0045211]; synapse [GO:0045202]	protein domain specific binding [GO:0019904]; protein kinase binding [GO:0019901]
Srcin1	LGGAPTSQGVSPSPSAILER	T392;S397	1.32331	0.646247	SIMPLEX	Q9QXY2	SRC kinase signaling inhibitor 1 (SNAP-25-interacting protein) (SNIP) (p130Cas-associated protein) (p140Cap)	0	NA	Yes	Not GPI-Anchored	exocytosis [GO:0006887]; negative regulation of cell adhesion [GO:0007162]; negative regulation of protein secretion [GO:0050709]; negative regulation of protein tyrosine kinase activity [GO:0061099]; positive regulation of protein tyrosine kinase activity [GO:0061098]; regulation of cell migration [GO:0030334]; regulation of dendritic spine morphogenesis [GO:0061001]; substrate adhesion-dependen…	actin cytoskeleton [GO:0015629]; axon [GO:0030424]; cell junction [GO:0030054]; cytoplasm [GO:0005737]; dendrite [GO:0030425]; filopodium [GO:0030175]; lamellipodium [GO:0030027]; neuronal cell body [GO:0043025]; neuron projection [GO:0043005]; postsynaptic density [GO:0014069]; postsynaptic membrane [GO:0045211]; synapse [GO:0045202]	protein domain specific binding [GO:0019904]; protein kinase binding [GO:0019901]
Srcin1	LGGAPTSQGVSPSPSAILER	T392;S397	1.32331	0.646247	SIMPLEX	Q9QXY2	SRC kinase signaling inhibitor 1 (SNAP-25-interacting protein) (SNIP) (p130Cas-associated protein) (p140Cap)	0	NA	Yes	Not GPI-Anchored	exocytosis [GO:0006887]; negative regulation of cell adhesion [GO:0007162]; negative regulation of protein secretion [GO:0050709]; negative regulation of protein tyrosine kinase activity [GO:0061099]; positive regulation of protein tyrosine kinase activity [GO:0061098]; regulation of cell migration [GO:0030334]; regulation of dendritic spine morphogenesis [GO:0061001]; substrate adhesion-dependen…	actin cytoskeleton [GO:0015629]; axon [GO:0030424]; cell junction [GO:0030054]; cytoplasm [GO:0005737]; dendrite [GO:0030425]; filopodium [GO:0030175]; lamellipodium [GO:0030027]; neuronal cell body [GO:0043025]; neuron projection [GO:0043005]; postsynaptic density [GO:0014069]; postsynaptic membrane [GO:0045211]; synapse [GO:0045202]	protein domain specific binding [GO:0019904]; protein kinase binding [GO:0019901]
Srcin1	LGGAPTSQGVSPSPSAILER	T392;S397	1.32331	0.646247	SIMPLEX	Q9QXY2	SRC kinase signaling inhibitor 1 (SNAP-25-interacting protein) (SNIP) (p130Cas-associated protein) (p140Cap)	0	NA	Yes	Not GPI-Anchored	exocytosis [GO:0006887]; negative regulation of cell adhesion [GO:0007162]; negative regulation of protein secretion [GO:0050709]; negative regulation of protein tyrosine kinase activity [GO:0061099]; positive regulation of protein tyrosine kinase activity [GO:0061098]; regulation of cell migration [GO:0030334]; regulation of dendritic spine morphogenesis [GO:0061001]; substrate adhesion-dependen…	actin cytoskeleton [GO:0015629]; axon [GO:0030424]; cell junction [GO:0030054]; cytoplasm [GO:0005737]; dendrite [GO:0030425]; filopodium [GO:0030175]; lamellipodium [GO:0030027]; neuronal cell body [GO:0043025]; neuron projection [GO:0043005]; postsynaptic density [GO:0014069]; postsynaptic membrane [GO:0045211]; synapse [GO:0045202]	protein domain specific binding [GO:0019904]; protein kinase binding [GO:0019901]
Srcin1	LGGAPTSQGVSPSPSAILER	T392;S397	1.32331	0.646247	SIMPLEX	Q9QXY2	SRC kinase signaling inhibitor 1 (SNAP-25-interacting protein) (SNIP) (p130Cas-associated protein) (p140Cap)	0	NA	Yes	Not GPI-Anchored	exocytosis [GO:0006887]; negative regulation of cell adhesion [GO:0007162]; negative regulation of protein secretion [GO:0050709]; negative regulation of protein tyrosine kinase activity [GO:0061099]; positive regulation of protein tyrosine kinase activity [GO:0061098]; regulation of cell migration [GO:0030334]; regulation of dendritic spine morphogenesis [GO:0061001]; substrate adhesion-dependen…	actin cytoskeleton [GO:0015629]; axon [GO:0030424]; cell junction [GO:0030054]; cytoplasm [GO:0005737]; dendrite [GO:0030425]; filopodium [GO:0030175]; lamellipodium [GO:0030027]; neuronal cell body [GO:0043025]; neuron projection [GO:0043005]; postsynaptic density [GO:0014069]; postsynaptic membrane [GO:0045211]; synapse [GO:0045202]	protein domain specific binding [GO:0019904]; protein kinase binding [GO:0019901]
Srcin1	LGGAPTSQGVSPSPSAILER	T392;S397	1.32331	0.646247	SIMPLEX	Q9QXY2	SRC kinase signaling inhibitor 1 (SNAP-25-interacting protein) (SNIP) (p130Cas-associated protein) (p140Cap)	0	NA	Yes	Not GPI-Anchored	exocytosis [GO:0006887]; negative regulation of cell adhesion [GO:0007162]; negative regulation of protein secretion [GO:0050709]; negative regulation of protein tyrosine kinase activity [GO:0061099]; positive regulation of protein tyrosine kinase activity [GO:0061098]; regulation of cell migration [GO:0030334]; regulation of dendritic spine morphogenesis [GO:0061001]; substrate adhesion-dependen…	actin cytoskeleton [GO:0015629]; axon [GO:0030424]; cell junction [GO:0030054]; cytoplasm [GO:0005737]; dendrite [GO:0030425]; filopodium [GO:0030175]; lamellipodium [GO:0030027]; neuronal cell body [GO:0043025]; neuron projection [GO:0043005]; postsynaptic density [GO:0014069]; postsynaptic membrane [GO:0045211]; synapse [GO:0045202]	protein domain specific binding [GO:0019904]; protein kinase binding [GO:0019901]
Srcin1	LGGAPTSQGVSPSPSAILER	T392;S397	1.32331	0.646247	SIMPLEX	Q9QXY2	SRC kinase signaling inhibitor 1 (SNAP-25-interacting protein) (SNIP) (p130Cas-associated protein) (p140Cap)	0	NA	Yes	Not GPI-Anchored	exocytosis [GO:0006887]; negative regulation of cell adhesion [GO:0007162]; negative regulation of protein secretion [GO:0050709]; negative regulation of protein tyrosine kinase activity [GO:0061099]; positive regulation of protein tyrosine kinase activity [GO:0061098]; regulation of cell migration [GO:0030334]; regulation of dendritic spine morphogenesis [GO:0061001]; substrate adhesion-dependen…	actin cytoskeleton [GO:0015629]; axon [GO:0030424]; cell junction [GO:0030054]; cytoplasm [GO:0005737]; dendrite [GO:0030425]; filopodium [GO:0030175]; lamellipodium [GO:0030027]; neuronal cell body [GO:0043025]; neuron projection [GO:0043005]; postsynaptic density [GO:0014069]; postsynaptic membrane [GO:0045211]; synapse [GO:0045202]	protein domain specific binding [GO:0019904]; protein kinase binding [GO:0019901]
Srcin1	LGGAPTSQGVSPSPSAILER	T392;S397	1.32331	0.646247	SIMPLEX	Q9QXY2	SRC kinase signaling inhibitor 1 (SNAP-25-interacting protein) (SNIP) (p130Cas-associated protein) (p140Cap)	0	NA	Yes	Not GPI-Anchored	exocytosis [GO:0006887]; negative regulation of cell adhesion [GO:0007162]; negative regulation of protein secretion [GO:0050709]; negative regulation of protein tyrosine kinase activity [GO:0061099]; positive regulation of protein tyrosine kinase activity [GO:0061098]; regulation of cell migration [GO:0030334]; regulation of dendritic spine morphogenesis [GO:0061001]; substrate adhesion-dependen…	actin cytoskeleton [GO:0015629]; axon [GO:0030424]; cell junction [GO:0030054]; cytoplasm [GO:0005737]; dendrite [GO:0030425]; filopodium [GO:0030175]; lamellipodium [GO:0030027]; neuronal cell body [GO:0043025]; neuron projection [GO:0043005]; postsynaptic density [GO:0014069]; postsynaptic membrane [GO:0045211]; synapse [GO:0045202]	protein domain specific binding [GO:0019904]; protein kinase binding [GO:0019901]
Srcin1	LGGAPTSQGVSPSPSAILER	T392;S397	1.32331	0.646247	SIMPLEX	Q9QXY2	SRC kinase signaling inhibitor 1 (SNAP-25-interacting protein) (SNIP) (p130Cas-associated protein) (p140Cap)	0	NA	Yes	Not GPI-Anchored	exocytosis [GO:0006887]; negative regulation of cell adhesion [GO:0007162]; negative regulation of protein secretion [GO:0050709]; negative regulation of protein tyrosine kinase activity [GO:0061099]; positive regulation of protein tyrosine kinase activity [GO:0061098]; regulation of cell migration [GO:0030334]; regulation of dendritic spine morphogenesis [GO:0061001]; substrate adhesion-dependen…	actin cytoskeleton [GO:0015629]; axon [GO:0030424]; cell junction [GO:0030054]; cytoplasm [GO:0005737]; dendrite [GO:0030425]; filopodium [GO:0030175]; lamellipodium [GO:0030027]; neuronal cell body [GO:0043025]; neuron projection [GO:0043005]; postsynaptic density [GO:0014069]; postsynaptic membrane [GO:0045211]; synapse [GO:0045202]	protein domain specific binding [GO:0019904]; protein kinase binding [GO:0019901]
Srcin1	LGGAPTSQGVSPSPSAILER	T392;S397	1.32331	0.646247	SIMPLEX	Q9QXY2	SRC kinase signaling inhibitor 1 (SNAP-25-interacting protein) (SNIP) (p130Cas-associated protein) (p140Cap)	0	NA	Yes	Not GPI-Anchored	exocytosis [GO:0006887]; negative regulation of cell adhesion [GO:0007162]; negative regulation of protein secretion [GO:0050709]; negative regulation of protein tyrosine kinase activity [GO:0061099]; positive regulation of protein tyrosine kinase activity [GO:0061098]; regulation of cell migration [GO:0030334]; regulation of dendritic spine morphogenesis [GO:0061001]; substrate adhesion-dependen…	actin cytoskeleton [GO:0015629]; axon [GO:0030424]; cell junction [GO:0030054]; cytoplasm [GO:0005737]; dendrite [GO:0030425]; filopodium [GO:0030175]; lamellipodium [GO:0030027]; neuronal cell body [GO:0043025]; neuron projection [GO:0043005]; postsynaptic density [GO:0014069]; postsynaptic membrane [GO:0045211]; synapse [GO:0045202]	protein domain specific binding [GO:0019904]; protein kinase binding [GO:0019901]
Srcin1	LGGAPTSQGVSPSPSAILER	T392;S397	1.32331	0.646247	SIMPLEX	Q9QXY2	SRC kinase signaling inhibitor 1 (SNAP-25-interacting protein) (SNIP) (p130Cas-associated protein) (p140Cap)	0	NA	Yes	Not GPI-Anchored	exocytosis [GO:0006887]; negative regulation of cell adhesion [GO:0007162]; negative regulation of protein secretion [GO:0050709]; negative regulation of protein tyrosine kinase activity [GO:0061099]; positive regulation of protein tyrosine kinase activity [GO:0061098]; regulation of cell migration [GO:0030334]; regulation of dendritic spine morphogenesis [GO:0061001]; substrate adhesion-dependen…	actin cytoskeleton [GO:0015629]; axon [GO:0030424]; cell junction [GO:0030054]; cytoplasm [GO:0005737]; dendrite [GO:0030425]; filopodium [GO:0030175]; lamellipodium [GO:0030027]; neuronal cell body [GO:0043025]; neuron projection [GO:0043005]; postsynaptic density [GO:0014069]; postsynaptic membrane [GO:0045211]; synapse [GO:0045202]	protein domain specific binding [GO:0019904]; protein kinase binding [GO:0019901]
Srcin1	LGGAPTSQGVSPSPSAILER	T392;S397	1.32331	0.646247	SIMPLEX	Q9QXY2	SRC kinase signaling inhibitor 1 (SNAP-25-interacting protein) (SNIP) (p130Cas-associated protein) (p140Cap)	0	NA	Yes	Not GPI-Anchored	exocytosis [GO:0006887]; negative regulation of cell adhesion [GO:0007162]; negative regulation of protein secretion [GO:0050709]; negative regulation of protein tyrosine kinase activity [GO:0061099]; positive regulation of protein tyrosine kinase activity [GO:0061098]; regulation of cell migration [GO:0030334]; regulation of dendritic spine morphogenesis [GO:0061001]; substrate adhesion-dependen…	actin cytoskeleton [GO:0015629]; axon [GO:0030424]; cell junction [GO:0030054]; cytoplasm [GO:0005737]; dendrite [GO:0030425]; filopodium [GO:0030175]; lamellipodium [GO:0030027]; neuronal cell body [GO:0043025]; neuron projection [GO:0043005]; postsynaptic density [GO:0014069]; postsynaptic membrane [GO:0045211]; synapse [GO:0045202]	protein domain specific binding [GO:0019904]; protein kinase binding [GO:0019901]
Srcin1	LGGAPTSQGVSPSPSAILER	T392;S397	1.32331	0.646247	SIMPLEX	Q9QXY2	SRC kinase signaling inhibitor 1 (SNAP-25-interacting protein) (SNIP) (p130Cas-associated protein) (p140Cap)	0	NA	Yes	Not GPI-Anchored	exocytosis [GO:0006887]; negative regulation of cell adhesion [GO:0007162]; negative regulation of protein secretion [GO:0050709]; negative regulation of protein tyrosine kinase activity [GO:0061099]; positive regulation of protein tyrosine kinase activity [GO:0061098]; regulation of cell migration [GO:0030334]; regulation of dendritic spine morphogenesis [GO:0061001]; substrate adhesion-dependen…	actin cytoskeleton [GO:0015629]; axon [GO:0030424]; cell junction [GO:0030054]; cytoplasm [GO:0005737]; dendrite [GO:0030425]; filopodium [GO:0030175]; lamellipodium [GO:0030027]; neuronal cell body [GO:0043025]; neuron projection [GO:0043005]; postsynaptic density [GO:0014069]; postsynaptic membrane [GO:0045211]; synapse [GO:0045202]	protein domain specific binding [GO:0019904]; protein kinase binding [GO:0019901]
Srcin1	LGGAPTSQGVSPSPSAILER	T392;S397	1.32331	0.646247	SIMPLEX	Q9QXY2	SRC kinase signaling inhibitor 1 (SNAP-25-interacting protein) (SNIP) (p130Cas-associated protein) (p140Cap)	0	NA	Yes	Not GPI-Anchored	exocytosis [GO:0006887]; negative regulation of cell adhesion [GO:0007162]; negative regulation of protein secretion [GO:0050709]; negative regulation of protein tyrosine kinase activity [GO:0061099]; positive regulation of protein tyrosine kinase activity [GO:0061098]; regulation of cell migration [GO:0030334]; regulation of dendritic spine morphogenesis [GO:0061001]; substrate adhesion-dependen…	actin cytoskeleton [GO:0015629]; axon [GO:0030424]; cell junction [GO:0030054]; cytoplasm [GO:0005737]; dendrite [GO:0030425]; filopodium [GO:0030175]; lamellipodium [GO:0030027]; neuronal cell body [GO:0043025]; neuron projection [GO:0043005]; postsynaptic density [GO:0014069]; postsynaptic membrane [GO:0045211]; synapse [GO:0045202]	protein domain specific binding [GO:0019904]; protein kinase binding [GO:0019901]
Srcin1	LGGAPTSQGVSPSPSAILER	T392;S397	1.32331	0.646247	SIMPLEX	Q9QXY2	SRC kinase signaling inhibitor 1 (SNAP-25-interacting protein) (SNIP) (p130Cas-associated protein) (p140Cap)	0	NA	Yes	Not GPI-Anchored	exocytosis [GO:0006887]; negative regulation of cell adhesion [GO:0007162]; negative regulation of protein secretion [GO:0050709]; negative regulation of protein tyrosine kinase activity [GO:0061099]; positive regulation of protein tyrosine kinase activity [GO:0061098]; regulation of cell migration [GO:0030334]; regulation of dendritic spine morphogenesis [GO:0061001]; substrate adhesion-dependen…	actin cytoskeleton [GO:0015629]; axon [GO:0030424]; cell junction [GO:0030054]; cytoplasm [GO:0005737]; dendrite [GO:0030425]; filopodium [GO:0030175]; lamellipodium [GO:0030027]; neuronal cell body [GO:0043025]; neuron projection [GO:0043005]; postsynaptic density [GO:0014069]; postsynaptic membrane [GO:0045211]; synapse [GO:0045202]	protein domain specific binding [GO:0019904]; protein kinase binding [GO:0019901]
Srcin1	LGGAPTSQGVSPSPSAILER	T392;S397	1.32331	0.646247	SIMPLEX	Q9QXY2	SRC kinase signaling inhibitor 1 (SNAP-25-interacting protein) (SNIP) (p130Cas-associated protein) (p140Cap)	0	NA	Yes	Not GPI-Anchored	exocytosis [GO:0006887]; negative regulation of cell adhesion [GO:0007162]; negative regulation of protein secretion [GO:0050709]; negative regulation of protein tyrosine kinase activity [GO:0061099]; positive regulation of protein tyrosine kinase activity [GO:0061098]; regulation of cell migration [GO:0030334]; regulation of dendritic spine morphogenesis [GO:0061001]; substrate adhesion-dependen…	actin cytoskeleton [GO:0015629]; axon [GO:0030424]; cell junction [GO:0030054]; cytoplasm [GO:0005737]; dendrite [GO:0030425]; filopodium [GO:0030175]; lamellipodium [GO:0030027]; neuronal cell body [GO:0043025]; neuron projection [GO:0043005]; postsynaptic density [GO:0014069]; postsynaptic membrane [GO:0045211]; synapse [GO:0045202]	protein domain specific binding [GO:0019904]; protein kinase binding [GO:0019901]
[truncated: 33 more rows]

## Sheet: SJ_Pro_enriched
Supplementary Table S3: Proteins showed significant enrichment difference in synaptic junction between two extraction methods.
[truncated: 188 more rows]

## Sheet: SJ_Phosphopro_enriched
Supplementary Table S4: Phosphopeptides showed significant enrichment difference in synaptic junction between two extraction methods.
[truncated: 1,515 more rows]

[truncated: 5 more sheets: Domain analysis, Syn_Pro, Syn_Phospho, SJ_Pro, SJ_Phospho]
